# Supplementary material for: Deep learning predicts cardiovascular disease risks from lung cancer screening low dose computed tomography
Source: Nat Commun. 2021 May 20;12:2963. doi: 10.1038/s41467-021-23235-4 (PMC8137697; doi:10.1038/s41467-021-23235-4)
Supplement: Supplementary file 4 — Source Data [file 41467_2021_23235_MOESM4_ESM.xlsx]

## Sheet: Fig2a
our-fpr	our-tpr	Hengtao-fpr	Hengtao-tpr	AE-fpr	AE-tpr	DCAC-fpr	DCAC-tpr	fpr-rsmean	tpr	fpr-rs1	tpr	fpr-rs2	tpr	fpr-rs3	tpr
0	0	0	0	0	0	0	0	0.703083	0.966273	0.634048	0.942664	0.625335	0.952782	0.651475	0.94941
0	0.00168634	0	0.00168634	0.000670241	0	0	0.00168634
0	0.010118	0	0.0118044	0.00134048	0	0	0.00337268
0.000670241	0.010118	0.000670241	0.0118044	0.00134048	0.00674536	0.000670241	0.00337268
0.000670241	0.0607083	0.000670241	0.0134907	0.00201072	0.00674536	0.000670241	0.0286678
0.00134048	0.0607083	0.00134048	0.0134907	0.00201072	0.0134907	0.00201072	0.0286678
0.00134048	0.074199	0.00134048	0.0320405	0.00268097	0.0134907	0.00201072	0.0320405
0.00201072	0.074199	0.00201072	0.0320405	0.00268097	0.0202361	0.00268097	0.0320405
0.00201072	0.084317	0.00201072	0.0337268	0.00335121	0.0202361	0.00268097	0.0387858
0.00268097	0.084317	0.00268097	0.0337268	0.00335121	0.0219224	0.00335121	0.0387858
0.00268097	0.0860034	0.00268097	0.0387858	0.00402145	0.0219224	0.00335121	0.0472175
0.00335121	0.0860034	0.00335121	0.0387858	0.00402145	0.0303541	0.00402145	0.0472175
0.00335121	0.155143	0.00335121	0.0421585	0.00469169	0.0303541	0.00402145	0.0505902
0.00469169	0.155143	0.00402145	0.0421585	0.00469169	0.0320405	0.00469169	0.0505902
0.00469169	0.17032	0.00402145	0.0438449	0.00536193	0.0320405	0.00469169	0.0573356
0.00536193	0.17032	0.00469169	0.0438449	0.00536193	0.0387858	0.00536193	0.0573356
0.00536193	0.182125	0.00469169	0.0505902	0.00603217	0.0387858	0.00536193	0.0590219
0.00603217	0.182125	0.00603217	0.0505902	0.00603217	0.0455312	0.00603217	0.0590219
0.00603217	0.192243	0.00603217	0.0573356	0.00871314	0.0455312	0.00603217	0.0623946
0.00670241	0.192243	0.0080429	0.0573356	0.00871314	0.0522766	0.00670241	0.0623946
0.00670241	0.198988	0.0080429	0.0590219	0.00938338	0.0522766	0.00670241	0.0640809
0.00737265	0.198988	0.00871314	0.0590219	0.00938338	0.0590219	0.00737265	0.0640809
0.00737265	0.20742	0.00871314	0.0758853	0.0100536	0.0590219	0.00737265	0.0657673
0.00871314	0.20742	0.00938338	0.0758853	0.0100536	0.0640809	0.00871314	0.0657673
0.00871314	0.210793	0.00938338	0.0826307	0.0107239	0.0640809	0.00871314	0.0809444
0.00938338	0.210793	0.0113941	0.0826307	0.0107239	0.0674536	0.00938338	0.0809444
0.00938338	0.215852	0.0113941	0.0876897	0.0127346	0.0674536	0.00938338	0.0826307
0.0100536	0.215852	0.0120643	0.0876897	0.0127346	0.0708263	0.0100536	0.0826307
0.0100536	0.236088	0.0120643	0.0893761	0.0134048	0.0708263	0.0100536	0.0910624
0.0107239	0.236088	0.0134048	0.0893761	0.0134048	0.0725126	0.0107239	0.0910624
0.0107239	0.237774	0.0134048	0.0927487	0.0140751	0.0725126	0.0107239	0.0944351
0.0113941	0.237774	0.0140751	0.0927487	0.0140751	0.0758853	0.0120643	0.0944351
0.0113941	0.261383	0.0140751	0.0978078	0.0147453	0.0758853	0.0120643	0.0961214
0.0120643	0.261383	0.0147453	0.0978078	0.0147453	0.0775717	0.0134048	0.0961214
0.0120643	0.269815	0.0147453	0.104553	0.016756	0.0775717	0.0140751	0.0978078
0.0127346	0.269815	0.0154155	0.104553	0.016756	0.084317	0.0140751	0.0994941
0.0127346	0.274874	0.0154155	0.106239	0.0180965	0.084317	0.0154155	0.0994941
0.0147453	0.274874	0.0174263	0.106239	0.0180965	0.0860034	0.0154155	0.10118
0.0147453	0.27656	0.0174263	0.114671	0.0187668	0.0860034	0.0160858	0.10118
0.0154155	0.27656	0.0180965	0.114671	0.0187668	0.0910624	0.0160858	0.106239
0.0154155	0.283305	0.0180965	0.126476	0.019437	0.0910624	0.016756	0.106239
0.0174263	0.283305	0.0187668	0.126476	0.019437	0.0927487	0.016756	0.114671
0.0174263	0.290051	0.0187668	0.128162	0.0214477	0.0927487	0.0174263	0.114671
0.0180965	0.290051	0.022118	0.128162	0.0214477	0.0944351	0.0174263	0.128162
0.0180965	0.300169	0.022118	0.133221	0.0241287	0.0944351	0.0187668	0.128162
0.0187668	0.300169	0.0227882	0.133221	0.0241287	0.0961214	0.0187668	0.131535
0.0187668	0.305228	0.0227882	0.134907	0.0254692	0.0961214	0.019437	0.131535
0.019437	0.305228	0.0241287	0.134907	0.0254692	0.0978078	0.019437	0.133221
0.019437	0.306914	0.0241287	0.136594	0.0268097	0.0978078	0.0207775	0.133221
0.0201072	0.306914	0.0254692	0.136594	0.0268097	0.0994941	0.0207775	0.136594
0.0201072	0.320405	0.0254692	0.141653	0.0274799	0.0994941	0.022118	0.136594
0.0207775	0.320405	0.0261394	0.141653	0.0274799	0.106239	0.022118	0.139966
0.0207775	0.322091	0.0261394	0.145025	0.0294906	0.106239	0.022118	0.143339
0.0214477	0.322091	0.0274799	0.145025	0.0294906	0.107926	0.0227882	0.143339
0.0214477	0.338954	0.0274799	0.148398	0.0301609	0.107926	0.0227882	0.145025
0.022118	0.338954	0.0281501	0.148398	0.0301609	0.109612	0.0241287	0.145025
0.022118	0.342327	0.0281501	0.153457	0.0321716	0.109612	0.0241287	0.146712
0.0234584	0.342327	0.0294906	0.153457	0.0321716	0.111298	0.0261394	0.146712
0.0234584	0.344013	0.0294906	0.155143	0.0328418	0.111298	0.0261394	0.151771
0.0241287	0.344013	0.0321716	0.155143	0.0328418	0.112985	0.0268097	0.153457
0.0241287	0.3457	0.0321716	0.15683	0.0335121	0.112985	0.0268097	0.160202
0.0247989	0.3457	0.0328418	0.15683	0.0335121	0.114671	0.0274799	0.160202
0.0247989	0.349073	0.0328418	0.160202	0.0348525	0.114671	0.0274799	0.168634
0.0254692	0.349073	0.0341823	0.160202	0.0348525	0.118044	0.0288204	0.168634
0.0254692	0.360877	0.0341823	0.161889	0.0375335	0.118044	0.0288204	0.17032
0.0261394	0.360877	0.0348525	0.161889	0.0375335	0.11973	0.0294906	0.17032
0.0261394	0.362563	0.0348525	0.163575	0.0382038	0.11973	0.0294906	0.172007
0.0268097	0.362563	0.0368633	0.163575	0.0382038	0.123103	0.0308311	0.172007
0.0268097	0.367622	0.0368633	0.165261	0.0395442	0.123103	0.0308311	0.177066
0.0274799	0.367622	0.0375335	0.165261	0.0395442	0.126476	0.0315013	0.177066
0.0274799	0.382799	0.0375335	0.172007	0.0402145	0.126476	0.0315013	0.178752
0.0281501	0.382799	0.0382038	0.172007	0.0402145	0.129848	0.0321716	0.180438
0.0281501	0.392917	0.0382038	0.178752	0.0408847	0.129848	0.0328418	0.180438
0.0288204	0.392917	0.038874	0.178752	0.0408847	0.131535	0.0328418	0.190556
0.0288204	0.404722	0.038874	0.180438	0.041555	0.131535	0.0335121	0.190556
0.0294906	0.404722	0.0408847	0.180438	0.041555	0.133221	0.0335121	0.192243
0.0294906	0.408094	0.0408847	0.185497	0.0422252	0.133221	0.0341823	0.192243
0.0301609	0.408094	0.0422252	0.185497	0.0422252	0.13828	0.0341823	0.195616
0.0301609	0.413153	0.0422252	0.18887	0.0435657	0.13828	0.0348525	0.195616
0.0308311	0.413153	0.0428954	0.18887	0.0435657	0.139966	0.0348525	0.197302
0.0308311	0.416526	0.0428954	0.190556	0.0455764	0.139966	0.0355228	0.197302
0.0315013	0.416526	0.0435657	0.190556	0.0455764	0.141653	0.0355228	0.198988
0.0315013	0.418212	0.0435657	0.192243	0.0462466	0.141653	0.036193	0.198988
0.0321716	0.418212	0.0455764	0.192243	0.0462466	0.146712	0.036193	0.202361
0.0321716	0.419899	0.0455764	0.193929	0.0475871	0.146712	0.0368633	0.202361
0.0328418	0.419899	0.0462466	0.193929	0.0475871	0.151771	0.0368633	0.205734
0.0328418	0.423272	0.0462466	0.195616	0.0489276	0.151771	0.0375335	0.205734
0.0341823	0.423272	0.0469169	0.195616	0.0489276	0.155143	0.0375335	0.20742
0.0341823	0.428331	0.0469169	0.200675	0.0502681	0.155143	0.0395442	0.20742
0.0348525	0.428331	0.0482574	0.200675	0.0502681	0.15683	0.0395442	0.215852
0.0348525	0.430017	0.0482574	0.205734	0.0509383	0.15683	0.0402145	0.215852
0.0355228	0.430017	0.0502681	0.205734	0.0509383	0.158516	0.0402145	0.217538
0.0355228	0.443508	0.0502681	0.20742	0.0516086	0.158516	0.0408847	0.217538
0.036193	0.443508	0.0509383	0.20742	0.0516086	0.163575	0.0408847	0.222597
0.036193	0.451939	0.0509383	0.214165	0.0536193	0.163575	0.041555	0.222597
0.0368633	0.451939	0.0522788	0.214165	0.0536193	0.166948	0.041555	0.22597
0.0368633	0.455312	0.0522788	0.217538	0.0542895	0.166948	0.0442359	0.22597
0.0375335	0.455312	0.0529491	0.217538	0.0542895	0.172007	0.0442359	0.237774
0.0375335	0.456998	0.0529491	0.219224	0.0549598	0.172007	0.0449062	0.237774
0.038874	0.456998	0.0536193	0.219224	0.0549598	0.173693	0.0449062	0.242833
0.038874	0.470489	0.0536193	0.220911	0.0563003	0.173693	0.0469169	0.242833
0.0402145	0.470489	0.0542895	0.220911	0.0563003	0.187184	0.0469169	0.244519
0.0402145	0.475548	0.0542895	0.22597	0.0569705	0.187184	0.0475871	0.244519
0.041555	0.475548	0.0549598	0.22597	0.0569705	0.192243	0.0482574	0.246206
0.041555	0.480607	0.0549598	0.227656	0.0576408	0.192243	0.0495979	0.246206
0.0422252	0.480607	0.05563	0.227656	0.0576408	0.195616	0.0495979	0.259696
0.0422252	0.482293	0.05563	0.231029	0.0603217	0.195616	0.0509383	0.259696
0.0428954	0.482293	0.0563003	0.231029	0.0603217	0.204047	0.0509383	0.261383
0.0428954	0.48398	0.0563003	0.234401	0.0636729	0.204047	0.0529491	0.261383
0.0435657	0.48398	0.0576408	0.234401	0.0636729	0.210793	0.0529491	0.263069
0.0435657	0.485666	0.0576408	0.236088	0.0663539	0.210793	0.0542895	0.263069
0.0462466	0.485666	0.0596515	0.236088	0.0663539	0.212479	0.0542895	0.264755
0.0462466	0.487352	0.0596515	0.237774	0.0670241	0.212479	0.0549598	0.264755
0.0469169	0.487352	0.0623324	0.237774	0.0670241	0.214165	0.0549598	0.269815
0.0469169	0.490725	0.0623324	0.242833	0.0683646	0.214165	0.05563	0.269815
0.0482574	0.490725	0.0636729	0.242833	0.0683646	0.215852	0.05563	0.274874
0.0482574	0.499157	0.0636729	0.244519	0.0690349	0.215852	0.0563003	0.274874
0.0489276	0.499157	0.0656836	0.244519	0.0690349	0.217538	0.0563003	0.27656
0.0489276	0.50253	0.0656836	0.246206	0.0697051	0.217538	0.0569705	0.27656
0.0495979	0.50253	0.0676944	0.246206	0.0697051	0.219224	0.0569705	0.283305
0.0495979	0.512648	0.0676944	0.247892	0.0703753	0.219224	0.0596515	0.283305
0.0502681	0.512648	0.0683646	0.247892	0.0703753	0.220911	0.0596515	0.284992
0.0502681	0.514334	0.0683646	0.249578	0.0710456	0.220911	0.0603217	0.284992
0.0516086	0.514334	0.0697051	0.249578	0.0710456	0.222597	0.0603217	0.290051
0.0516086	0.517707	0.0697051	0.252951	0.0717158	0.222597	0.060992	0.290051
0.0522788	0.517707	0.0710456	0.252951	0.0717158	0.224283	0.0623324	0.290051
0.0522788	0.519393	0.0710456	0.256324	0.0730563	0.224283	0.0630027	0.290051
0.0529491	0.519393	0.0717158	0.256324	0.0730563	0.227656	0.0630027	0.293423
0.0529491	0.527825	0.0717158	0.264755	0.0737265	0.227656	0.0663539	0.293423
0.0536193	0.527825	0.0730563	0.264755	0.0737265	0.229342	0.0663539	0.29511
0.0536193	0.532884	0.0730563	0.266442	0.0743968	0.229342	0.0683646	0.29511
0.0549598	0.532884	0.0737265	0.266442	0.0743968	0.232715	0.0683646	0.298482
0.0549598	0.536256	0.0737265	0.271501	0.075067	0.232715	0.0690349	0.298482
0.05563	0.536256	0.077748	0.271501	0.075067	0.236088	0.0690349	0.303541
0.05563	0.539629	0.077748	0.274874	0.0764075	0.236088	0.0697051	0.303541
0.0563003	0.539629	0.0784182	0.274874	0.0764075	0.237774	0.0697051	0.3086
0.0563003	0.543002	0.0784182	0.279933	0.077748	0.237774	0.0703753	0.3086
0.0569705	0.543002	0.0797587	0.279933	0.077748	0.241147	0.0703753	0.313659
0.0569705	0.544688	0.0797587	0.281619	0.0790885	0.241147	0.0710456	0.313659
0.0576408	0.544688	0.080429	0.281619	0.0790885	0.242833	0.0710456	0.317032
0.0576408	0.549747	0.080429	0.284992	0.0817694	0.242833	0.0723861	0.317032
0.0589812	0.549747	0.0810992	0.284992	0.0817694	0.246206	0.0723861	0.318718
0.0589812	0.561551	0.0810992	0.286678	0.0831099	0.246206	0.0730563	0.318718
0.0596515	0.561551	0.0824397	0.286678	0.0831099	0.249578	0.0730563	0.323777
0.0596515	0.563238	0.0824397	0.290051	0.0837802	0.249578	0.075067	0.323777
0.060992	0.563238	0.0851206	0.290051	0.0837802	0.252951	0.075067	0.325464
0.060992	0.564924	0.0851206	0.291737	0.0851206	0.252951	0.0770777	0.325464
0.0630027	0.564924	0.0857909	0.291737	0.0851206	0.254637	0.077748	0.32715
0.0630027	0.576728	0.0857909	0.29511	0.0857909	0.254637	0.0797587	0.32715
0.0636729	0.576728	0.0871314	0.29511	0.0857909	0.256324	0.0797587	0.328836
0.0636729	0.581788	0.0871314	0.296796	0.0871314	0.256324	0.080429	0.328836
0.0650134	0.581788	0.0884718	0.296796	0.0871314	0.261383	0.080429	0.330523
0.0650134	0.58516	0.0884718	0.298482	0.0884718	0.261383	0.0810992	0.330523
0.0683646	0.58516	0.0911528	0.298482	0.0884718	0.266442	0.0810992	0.333895
0.0683646	0.586847	0.0911528	0.303541	0.0898123	0.266442	0.0817694	0.333895
0.0703753	0.586847	0.0924933	0.303541	0.0898123	0.268128	0.0817694	0.335582
0.0703753	0.591906	0.0924933	0.311973	0.0924933	0.268128	0.0824397	0.335582
0.0710456	0.591906	0.0938338	0.311973	0.0924933	0.269815	0.0831099	0.337268
0.0710456	0.593592	0.0938338	0.313659	0.0951743	0.269815	0.0837802	0.337268
0.0764075	0.593592	0.0951743	0.313659	0.0951743	0.271501	0.0837802	0.338954
0.0764075	0.598651	0.0951743	0.315346	0.0958445	0.271501	0.0864611	0.338954
0.0770777	0.598651	0.0985255	0.315346	0.0958445	0.273187	0.0871314	0.340641
0.0770777	0.600337	0.0985255	0.320405	0.0965147	0.273187	0.0878016	0.340641
0.0784182	0.600337	0.0991957	0.320405	0.0965147	0.274874	0.0878016	0.342327
0.0784182	0.602024	0.0991957	0.322091	0.101206	0.274874	0.0884718	0.344013
0.0797587	0.602024	0.100536	0.322091	0.101206	0.284992	0.0898123	0.344013
0.0797587	0.60371	0.100536	0.323777	0.101877	0.284992	0.0898123	0.3457
0.0810992	0.60371	0.101206	0.323777	0.101877	0.286678	0.0918231	0.3457
0.0810992	0.605396	0.101206	0.325464	0.102547	0.286678	0.0918231	0.349073
0.0837802	0.605396	0.101877	0.325464	0.102547	0.29511	0.0918231	0.352445
0.0837802	0.617201	0.101877	0.32715	0.103887	0.29511	0.0931635	0.352445
0.0844504	0.617201	0.104558	0.32715	0.103887	0.300169	0.0931635	0.354132
0.0844504	0.618887	0.104558	0.332209	0.104558	0.300169	0.0938338	0.354132
0.0857909	0.618887	0.105228	0.332209	0.104558	0.306914	0.0938338	0.355818
0.0857909	0.620573	0.105228	0.333895	0.107239	0.306914	0.0951743	0.355818
0.0864611	0.620573	0.106568	0.333895	0.107239	0.3086	0.0951743	0.360877
0.0864611	0.623946	0.106568	0.335582	0.107909	0.3086	0.0958445	0.362563
0.0898123	0.623946	0.107909	0.335582	0.107909	0.313659	0.0965147	0.362563
0.0898123	0.625632	0.107909	0.337268	0.108579	0.313659	0.0965147	0.365936
0.0904826	0.625632	0.108579	0.337268	0.108579	0.315346	0.097185	0.365936
0.0904826	0.627319	0.108579	0.338954	0.11059	0.315346	0.097185	0.367622
0.0911528	0.627319	0.11126	0.338954	0.11059	0.317032	0.0978552	0.367622
0.0911528	0.630691	0.11126	0.340641	0.11126	0.317032	0.0978552	0.374368
0.0924933	0.630691	0.11193	0.340641	0.11126	0.318718	0.0991957	0.374368
0.0924933	0.632378	0.11193	0.342327	0.11193	0.318718	0.0991957	0.37774
0.0931635	0.632378	0.112601	0.342327	0.11193	0.320405	0.101206	0.37774
0.0931635	0.634064	0.112601	0.344013	0.113271	0.320405	0.101877	0.379427
0.0938338	0.634064	0.113271	0.344013	0.113271	0.322091	0.102547	0.379427
0.0938338	0.63575	0.113271	0.3457	0.114611	0.322091	0.102547	0.382799
0.0951743	0.63575	0.114611	0.3457	0.114611	0.325464	0.102547	0.386172
0.0951743	0.637437	0.114611	0.354132	0.115282	0.325464	0.103217	0.386172
0.0958445	0.637437	0.115952	0.354132	0.115282	0.32715	0.103217	0.387858
0.0958445	0.640809	0.115952	0.357504	0.115952	0.32715	0.104558	0.387858
0.0965147	0.640809	0.116622	0.357504	0.115952	0.328836	0.104558	0.399663
0.0965147	0.642496	0.116622	0.359191	0.120643	0.328836	0.105228	0.399663
0.0978552	0.642496	0.117962	0.359191	0.120643	0.332209	0.105228	0.401349
0.0978552	0.644182	0.117962	0.360877	0.121314	0.332209	0.105228	0.404722
0.0985255	0.644182	0.118633	0.360877	0.121314	0.338954	0.107239	0.404722
0.0985255	0.649241	0.118633	0.365936	0.122654	0.338954	0.107909	0.404722
0.0991957	0.649241	0.119303	0.365936	0.122654	0.340641	0.107909	0.408094
0.0991957	0.652614	0.119303	0.372681	0.123324	0.340641	0.11059	0.408094
0.099866	0.652614	0.120643	0.372681	0.123324	0.342327	0.11059	0.413153
0.099866	0.6543	0.120643	0.374368	0.123995	0.342327	0.11193	0.413153
0.101206	0.6543	0.121314	0.374368	0.123995	0.344013	0.112601	0.41484
0.101206	0.655987	0.121314	0.37774	0.125335	0.344013	0.113941	0.41484
0.101877	0.655987	0.123995	0.37774	0.125335	0.3457	0.113941	0.418212
0.101877	0.657673	0.123995	0.379427	0.128016	0.3457	0.114611	0.418212
0.102547	0.657673	0.124665	0.379427	0.128016	0.347386	0.114611	0.424958
0.102547	0.659359	0.124665	0.384486	0.128686	0.347386	0.114611	0.428331
0.103217	0.659359	0.130027	0.384486	0.128686	0.349073	0.115282	0.428331
0.103217	0.664418	0.130027	0.386172	0.131367	0.349073	0.115952	0.430017
0.107909	0.664418	0.132038	0.386172	0.131367	0.357504	0.116622	0.430017
0.107909	0.666105	0.132038	0.391231	0.133378	0.357504	0.117292	0.431703
0.108579	0.666105	0.133378	0.391231	0.133378	0.36425	0.118633	0.431703
0.108579	0.667791	0.133378	0.394604	0.134048	0.36425	0.118633	0.43339
0.109249	0.667791	0.134718	0.394604	0.134048	0.367622	0.119303	0.435076
0.109249	0.669477	0.134718	0.39629	0.136729	0.367622	0.119303	0.436762
0.11059	0.669477	0.135389	0.39629	0.136729	0.369309	0.120643	0.438449
0.11059	0.67285	0.135389	0.401349	0.137399	0.369309	0.120643	0.441821
0.112601	0.67285	0.136729	0.401349	0.137399	0.372681	0.121314	0.441821
0.112601	0.681282	0.136729	0.403035	0.13941	0.372681	0.122654	0.443508
0.113271	0.681282	0.137399	0.403035	0.13941	0.374368	0.123324	0.443508
0.113271	0.682968	0.137399	0.404722	0.140751	0.374368	0.123995	0.445194
0.118633	0.682968	0.14008	0.404722	0.140751	0.37774	0.124665	0.445194
0.118633	0.688027	0.14008	0.406408	0.141421	0.37774	0.124665	0.448567
0.119303	0.688027	0.140751	0.406408	0.141421	0.379427	0.128016	0.448567
0.119303	0.689713	0.140751	0.409781	0.144102	0.379427	0.128686	0.450253
0.121314	0.689713	0.142761	0.409781	0.144102	0.387858	0.131367	0.450253
0.121314	0.6914	0.142761	0.419899	0.152815	0.387858	0.131367	0.451939
0.122654	0.6914	0.144102	0.419899	0.152815	0.389545	0.132708	0.451939
0.122654	0.694772	0.144102	0.421585	0.156836	0.389545	0.133378	0.453626
0.126676	0.694772	0.146783	0.421585	0.156836	0.391231	0.133378	0.460371
0.126676	0.696459	0.146783	0.424958	0.158177	0.391231	0.134718	0.460371
0.128016	0.696459	0.150804	0.424958	0.158177	0.392917	0.136059	0.460371
0.128016	0.701518	0.150804	0.426644	0.158847	0.392917	0.136059	0.463744
0.128686	0.701518	0.151475	0.426644	0.158847	0.394604	0.137399	0.463744
0.128686	0.703204	0.151475	0.430017	0.162198	0.394604	0.13807	0.467116
0.130697	0.703204	0.152145	0.430017	0.162198	0.397976	0.13874	0.467116
0.130697	0.706577	0.152145	0.431703	0.164879	0.397976	0.13874	0.468803
0.132038	0.706577	0.152815	0.431703	0.164879	0.399663	0.141421	0.468803
0.132038	0.708263	0.152815	0.435076	0.16756	0.399663	0.141421	0.473862
0.133378	0.708263	0.154155	0.435076	0.16756	0.401349	0.142091	0.473862
0.133378	0.709949	0.154155	0.436762	0.169571	0.401349	0.142761	0.477234
0.134048	0.709949	0.154826	0.436762	0.169571	0.403035	0.142761	0.478921
0.134048	0.711636	0.154826	0.440135	0.170241	0.403035	0.144102	0.478921
0.13807	0.711636	0.156166	0.440135	0.170241	0.406408	0.144102	0.480607
0.13807	0.713322	0.156166	0.443508	0.171582	0.406408	0.144772	0.480607
0.13874	0.713322	0.158177	0.443508	0.171582	0.411467	0.145442	0.482293
0.13874	0.716695	0.158177	0.445194	0.173592	0.411467	0.146113	0.482293
0.142761	0.716695	0.159517	0.445194	0.173592	0.413153	0.146113	0.48398
0.142761	0.718381	0.159517	0.44688	0.174933	0.413153	0.148794	0.48398
0.143432	0.718381	0.160188	0.44688	0.174933	0.419899	0.148794	0.485666
0.143432	0.720067	0.160188	0.451939	0.175603	0.419899	0.150804	0.485666
0.146783	0.720067	0.162198	0.451939	0.175603	0.421585	0.150804	0.487352
0.146783	0.721754	0.162198	0.460371	0.178284	0.421585	0.151475	0.489039
0.148794	0.721754	0.162869	0.460371	0.178284	0.430017	0.151475	0.492411
0.148794	0.72344	0.162869	0.462057	0.178954	0.430017	0.152815	0.492411
0.150804	0.72344	0.164879	0.462057	0.178954	0.431703	0.152815	0.494098
0.150804	0.725126	0.164879	0.463744	0.179625	0.431703	0.154826	0.494098
0.151475	0.725126	0.16756	0.463744	0.179625	0.435076	0.154826	0.49747
0.151475	0.726813	0.16756	0.46543	0.182976	0.435076	0.154826	0.50253
0.155496	0.726813	0.169571	0.46543	0.182976	0.440135	0.155496	0.504216
0.155496	0.730185	0.169571	0.467116	0.184316	0.440135	0.156166	0.504216
0.156166	0.730185	0.170912	0.467116	0.184316	0.441821	0.156166	0.507589
0.156166	0.731872	0.170912	0.468803	0.185657	0.441821	0.156836	0.507589
0.157507	0.731872	0.171582	0.468803	0.185657	0.448567	0.156836	0.509275
0.157507	0.733558	0.171582	0.470489	0.186997	0.448567	0.157507	0.509275
0.158847	0.733558	0.173592	0.470489	0.186997	0.450253	0.157507	0.510961
0.158847	0.735245	0.173592	0.473862	0.192359	0.450253	0.158847	0.510961
0.159517	0.735245	0.174933	0.473862	0.192359	0.451939	0.158847	0.512648
0.159517	0.738617	0.174933	0.475548	0.196381	0.451939	0.159517	0.512648
0.164209	0.738617	0.175603	0.475548	0.196381	0.455312	0.159517	0.521079
0.164209	0.740304	0.175603	0.480607	0.201072	0.455312	0.160188	0.521079
0.16622	0.740304	0.178954	0.480607	0.201072	0.458685	0.160188	0.524452
0.16622	0.74199	0.178954	0.482293	0.202413	0.458685	0.161528	0.524452
0.170241	0.74199	0.181635	0.482293	0.202413	0.462057	0.162198	0.524452
0.170241	0.743676	0.181635	0.485666	0.203083	0.462057	0.162198	0.526138
0.176273	0.743676	0.182306	0.485666	0.203083	0.463744	0.162869	0.526138
0.176273	0.745363	0.182306	0.489039	0.207775	0.463744	0.162869	0.531197
0.176944	0.745363	0.185657	0.489039	0.207775	0.46543	0.16555	0.531197
0.176944	0.750422	0.185657	0.492411	0.213137	0.46543	0.16622	0.532884
0.178954	0.750422	0.188338	0.492411	0.213137	0.467116	0.16689	0.532884
0.178954	0.752108	0.188338	0.495784	0.213807	0.467116	0.16689	0.53457
0.180965	0.752108	0.189678	0.495784	0.213807	0.468803	0.16756	0.53457
0.180965	0.753794	0.189678	0.49747	0.217828	0.468803	0.16756	0.536256
0.181635	0.753794	0.193029	0.49747	0.217828	0.472175	0.170912	0.536256
0.181635	0.755481	0.193029	0.500843	0.22319	0.472175	0.170912	0.537943
0.183646	0.755481	0.19437	0.500843	0.22319	0.477234	0.171582	0.537943
0.183646	0.757167	0.19437	0.504216	0.225201	0.477234	0.171582	0.539629
0.184316	0.757167	0.196381	0.504216	0.225201	0.478921	0.172252	0.539629
0.184316	0.758853	0.196381	0.509275	0.225871	0.478921	0.172252	0.544688
0.184987	0.758853	0.197721	0.509275	0.225871	0.480607	0.174263	0.544688
0.184987	0.76054	0.197721	0.510961	0.226542	0.480607	0.174263	0.546374
0.185657	0.76054	0.200402	0.510961	0.226542	0.482293	0.175603	0.546374
0.185657	0.762226	0.200402	0.517707	0.228552	0.482293	0.175603	0.548061
0.186327	0.762226	0.201743	0.517707	0.228552	0.48398	0.176944	0.548061
0.186327	0.765599	0.201743	0.519393	0.230563	0.48398	0.177614	0.549747
0.187668	0.765599	0.203083	0.519393	0.230563	0.489039	0.180295	0.549747
0.187668	0.768971	0.203083	0.522766	0.233244	0.489039	0.181635	0.549747
0.189008	0.768971	0.209115	0.522766	0.233244	0.490725	0.181635	0.554806
0.189008	0.772344	0.209115	0.527825	0.233914	0.490725	0.182306	0.554806
0.191019	0.772344	0.210456	0.527825	0.233914	0.492411	0.182306	0.556492
0.191019	0.77403	0.210456	0.529511	0.234584	0.492411	0.183646	0.556492
0.191689	0.77403	0.212466	0.529511	0.234584	0.494098	0.183646	0.561551
0.191689	0.775717	0.212466	0.532884	0.235255	0.494098	0.184987	0.561551
0.192359	0.775717	0.214477	0.532884	0.235255	0.495784	0.186327	0.564924
0.192359	0.779089	0.214477	0.536256	0.235925	0.495784	0.187668	0.564924
0.19504	0.779089	0.215818	0.536256	0.235925	0.49747	0.187668	0.569983
0.19504	0.782462	0.215818	0.537943	0.239946	0.49747	0.188338	0.569983
0.196381	0.782462	0.217828	0.537943	0.239946	0.500843	0.188338	0.571669
0.196381	0.784148	0.217828	0.539629	0.241957	0.500843	0.190349	0.571669
0.197051	0.784148	0.220509	0.539629	0.241957	0.50253	0.191689	0.571669
0.197051	0.787521	0.220509	0.541315	0.245308	0.50253	0.193029	0.575042
0.199062	0.787521	0.22185	0.541315	0.245308	0.504216	0.19437	0.578415
0.199062	0.789207	0.22185	0.544688	0.245979	0.504216	0.19437	0.580101
0.207775	0.789207	0.22252	0.544688	0.245979	0.505902	0.19571	0.580101
0.207775	0.790894	0.22252	0.548061	0.247989	0.505902	0.197051	0.580101
0.209786	0.790894	0.22319	0.548061	0.247989	0.510961	0.197051	0.581788
0.209786	0.79258	0.22319	0.549747	0.24933	0.510961	0.197721	0.581788
0.210456	0.79258	0.225871	0.549747	0.24933	0.512648	0.197721	0.583474
0.210456	0.794266	0.225871	0.551433	0.25134	0.512648	0.198391	0.583474
0.211126	0.794266	0.227212	0.551433	0.25134	0.51602	0.198391	0.58516
0.211126	0.795953	0.227212	0.554806	0.252011	0.51602	0.199732	0.58516
0.211796	0.795953	0.229223	0.554806	0.252011	0.519393	0.201072	0.586847
0.211796	0.797639	0.229223	0.556492	0.256032	0.519393	0.201072	0.588533
0.215147	0.797639	0.229893	0.556492	0.256032	0.522766	0.203083	0.588533
0.215147	0.799325	0.229893	0.559865	0.257373	0.522766	0.203753	0.591906
0.217158	0.799325	0.230563	0.559865	0.257373	0.524452	0.203753	0.593592
0.217158	0.801012	0.230563	0.561551	0.258043	0.524452	0.206434	0.593592
0.22319	0.801012	0.231233	0.561551	0.258043	0.526138	0.206434	0.595278
0.22319	0.802698	0.231233	0.563238	0.262735	0.526138	0.207775	0.595278
0.224531	0.802698	0.234584	0.563238	0.262735	0.527825	0.208445	0.595278
0.224531	0.804384	0.234584	0.568297	0.264075	0.527825	0.208445	0.598651
0.225201	0.804384	0.235255	0.568297	0.264075	0.529511	0.209115	0.598651
0.225201	0.807757	0.235255	0.571669	0.265416	0.529511	0.209786	0.602024
0.227882	0.807757	0.239946	0.571669	0.265416	0.531197	0.210456	0.602024
0.227882	0.809444	0.239946	0.573356	0.267426	0.531197	0.210456	0.608769
0.229223	0.809444	0.242627	0.573356	0.267426	0.532884	0.212466	0.608769
0.229223	0.81113	0.242627	0.576728	0.270107	0.532884	0.213807	0.608769
0.230563	0.81113	0.243968	0.576728	0.270107	0.53457	0.214477	0.610455
0.230563	0.812816	0.243968	0.578415	0.270777	0.53457	0.214477	0.612142
0.231233	0.812816	0.247989	0.578415	0.270777	0.536256	0.215818	0.612142
0.231233	0.814503	0.247989	0.580101	0.284182	0.536256	0.216488	0.613828
0.241287	0.814503	0.24933	0.580101	0.284182	0.541315	0.219169	0.613828
0.241287	0.816189	0.24933	0.58516	0.284853	0.541315	0.219839	0.613828
0.243298	0.816189	0.257373	0.58516	0.284853	0.548061	0.22252	0.613828
0.243298	0.819562	0.257373	0.590219	0.285523	0.548061	0.223861	0.613828
0.243968	0.819562	0.260724	0.590219	0.285523	0.551433	0.224531	0.615514
0.243968	0.821248	0.260724	0.591906	0.286863	0.551433	0.225871	0.617201
0.247989	0.821248	0.261394	0.591906	0.286863	0.55312	0.227882	0.617201
0.247989	0.822934	0.261394	0.593592	0.287534	0.55312	0.229223	0.620573
0.253351	0.822934	0.264075	0.593592	0.287534	0.554806	0.229223	0.627319
0.253351	0.824621	0.264075	0.598651	0.288204	0.554806	0.229893	0.627319
0.258043	0.824621	0.264745	0.598651	0.288204	0.556492	0.231233	0.627319
0.258043	0.826307	0.264745	0.600337	0.289544	0.556492	0.234584	0.627319
0.261394	0.826307	0.265416	0.600337	0.289544	0.558179	0.234584	0.629005
0.261394	0.82968	0.265416	0.602024	0.294236	0.558179	0.236595	0.629005
0.262735	0.82968	0.267426	0.602024	0.294236	0.559865	0.237936	0.629005
0.262735	0.833052	0.267426	0.60371	0.299598	0.559865	0.237936	0.630691
0.264745	0.833052	0.268097	0.60371	0.299598	0.561551	0.239276	0.630691
0.264745	0.834739	0.268097	0.605396	0.300938	0.561551	0.240617	0.630691
0.268097	0.834739	0.268767	0.605396	0.300938	0.563238	0.241287	0.630691
0.268097	0.838111	0.268767	0.607083	0.303619	0.563238	0.241957	0.632378
0.268767	0.838111	0.270107	0.607083	0.303619	0.564924	0.243298	0.632378
0.268767	0.839798	0.270107	0.608769	0.30496	0.564924	0.243968	0.63575
0.286193	0.839798	0.272118	0.608769	0.30496	0.56661	0.245979	0.63575
0.286193	0.84317	0.272118	0.613828	0.306971	0.56661	0.247319	0.639123
0.289544	0.84317	0.276139	0.613828	0.306971	0.568297	0.24866	0.639123
0.289544	0.844857	0.276139	0.615514	0.308311	0.568297	0.24933	0.640809
0.290885	0.844857	0.279491	0.615514	0.308311	0.569983	0.24933	0.642496
0.290885	0.846543	0.279491	0.618887	0.312332	0.569983	0.25067	0.642496
0.292895	0.846543	0.280831	0.618887	0.312332	0.571669	0.25067	0.645868
0.292895	0.848229	0.280831	0.620573	0.313673	0.571669	0.252011	0.645868
0.296247	0.848229	0.281501	0.620573	0.313673	0.573356	0.253351	0.645868
0.296247	0.851602	0.281501	0.62226	0.316354	0.573356	0.254021	0.645868
0.299598	0.851602	0.283512	0.62226	0.316354	0.575042	0.255362	0.645868
0.299598	0.853288	0.283512	0.629005	0.317694	0.575042	0.259383	0.645868
0.300938	0.853288	0.288204	0.629005	0.317694	0.580101	0.259383	0.647555
0.300938	0.854975	0.288204	0.630691	0.319035	0.580101	0.260724	0.647555
0.30429	0.854975	0.290885	0.630691	0.319035	0.583474	0.260724	0.649241
0.30429	0.856661	0.290885	0.632378	0.319705	0.583474	0.262735	0.649241
0.3063	0.856661	0.292895	0.632378	0.319705	0.58516	0.262735	0.650927
0.3063	0.858347	0.292895	0.634064	0.330429	0.58516	0.264075	0.650927
0.310322	0.858347	0.297587	0.634064	0.330429	0.586847	0.265416	0.652614
0.310322	0.860034	0.297587	0.63575	0.331099	0.586847	0.266756	0.652614
0.311662	0.860034	0.298257	0.63575	0.331099	0.590219	0.268097	0.652614
0.311662	0.86172	0.298257	0.639123	0.331769	0.590219	0.269437	0.655987
0.316354	0.86172	0.301609	0.639123	0.331769	0.593592	0.269437	0.659359
0.316354	0.863406	0.301609	0.642496	0.335791	0.593592	0.270777	0.659359
0.321716	0.863406	0.302279	0.642496	0.335791	0.595278	0.273458	0.659359
0.321716	0.865093	0.302279	0.644182	0.337131	0.595278	0.274129	0.661046
0.330429	0.865093	0.302949	0.644182	0.337131	0.596965	0.275469	0.661046
0.330429	0.868465	0.302949	0.647555	0.337802	0.596965	0.27681	0.661046
0.33244	0.868465	0.30496	0.647555	0.337802	0.598651	0.27882	0.662732
0.33244	0.870152	0.30496	0.650927	0.341153	0.598651	0.27882	0.664418
0.337131	0.870152	0.310322	0.650927	0.341153	0.600337	0.280831	0.664418
0.337131	0.871838	0.310322	0.652614	0.343164	0.600337	0.281501	0.666105
0.339812	0.871838	0.312332	0.652614	0.343164	0.605396	0.281501	0.669477
0.339812	0.873524	0.312332	0.655987	0.346515	0.605396	0.282842	0.669477
0.345174	0.873524	0.313003	0.655987	0.346515	0.608769	0.283512	0.671164
0.345174	0.875211	0.313003	0.657673	0.347185	0.608769	0.286863	0.671164
0.345845	0.875211	0.315013	0.657673	0.347185	0.613828	0.288204	0.671164
0.345845	0.876897	0.315013	0.659359	0.349866	0.613828	0.289544	0.671164
0.348525	0.876897	0.315684	0.659359	0.349866	0.617201	0.290214	0.67285
0.348525	0.878583	0.315684	0.661046	0.350536	0.617201	0.290885	0.67285
0.355898	0.878583	0.323727	0.661046	0.350536	0.620573	0.290885	0.674536
0.355898	0.88027	0.323727	0.662732	0.351206	0.620573	0.292225	0.674536
0.357239	0.88027	0.325067	0.662732	0.351206	0.62226	0.293566	0.674536
0.357239	0.881956	0.325067	0.664418	0.353217	0.62226	0.293566	0.677909
0.358579	0.881956	0.326408	0.664418	0.353217	0.627319	0.294236	0.677909
0.358579	0.885329	0.326408	0.666105	0.355228	0.627319	0.294906	0.679595
0.370643	0.885329	0.327078	0.666105	0.355228	0.629005	0.300268	0.679595
0.370643	0.890388	0.327078	0.667791	0.35992	0.629005	0.300938	0.679595
0.371984	0.890388	0.327748	0.667791	0.35992	0.630691	0.301609	0.681282
0.371984	0.892074	0.327748	0.669477	0.36059	0.630691	0.302949	0.681282
0.373995	0.892074	0.329759	0.669477	0.36059	0.632378	0.30563	0.681282
0.373995	0.895447	0.329759	0.671164	0.362601	0.632378	0.306971	0.681282
0.378016	0.895447	0.331099	0.671164	0.362601	0.639123	0.306971	0.684654
0.378016	0.897133	0.331099	0.676223	0.365282	0.639123	0.308981	0.684654
0.386059	0.897133	0.33244	0.676223	0.365282	0.640809	0.309651	0.686341
0.386059	0.89882	0.33244	0.677909	0.367292	0.640809	0.309651	0.688027
0.396783	0.89882	0.33311	0.677909	0.367292	0.642496	0.310322	0.688027
0.396783	0.900506	0.33311	0.679595	0.368633	0.642496	0.310322	0.689713
0.398123	0.900506	0.33378	0.679595	0.368633	0.644182	0.311662	0.689713
0.398123	0.902192	0.33378	0.681282	0.378016	0.644182	0.312332	0.689713
0.404826	0.902192	0.335121	0.681282	0.378016	0.645868	0.313673	0.689713
0.404826	0.903879	0.335121	0.682968	0.381367	0.645868	0.314343	0.689713
0.413539	0.903879	0.335791	0.682968	0.381367	0.647555	0.315684	0.689713
0.413539	0.905565	0.335791	0.688027	0.382708	0.647555	0.317024	0.693086
0.418231	0.905565	0.339142	0.688027	0.382708	0.649241	0.319035	0.693086
0.418231	0.907251	0.339142	0.6914	0.384048	0.649241	0.320375	0.693086
0.420912	0.907251	0.340483	0.6914	0.384048	0.650927	0.321046	0.694772
0.420912	0.908938	0.340483	0.693086	0.385389	0.650927	0.322386	0.694772
0.422252	0.908938	0.345174	0.693086	0.385389	0.652614	0.322386	0.698145
0.422252	0.910624	0.345174	0.696459	0.38874	0.652614	0.323056	0.699831
0.427614	0.910624	0.346515	0.696459	0.38874	0.6543	0.323727	0.699831
0.427614	0.913997	0.346515	0.698145	0.393432	0.6543	0.325067	0.701518
0.441019	0.913997	0.349866	0.698145	0.393432	0.655987	0.325737	0.701518
0.441019	0.915683	0.349866	0.706577	0.396113	0.655987	0.325737	0.703204
0.442359	0.915683	0.350536	0.706577	0.396113	0.661046	0.327078	0.70489
0.442359	0.917369	0.350536	0.708263	0.412869	0.661046	0.327748	0.70489
0.44571	0.917369	0.353887	0.708263	0.412869	0.662732	0.329088	0.70489
0.44571	0.919056	0.353887	0.709949	0.414879	0.662732	0.330429	0.706577
0.459115	0.919056	0.359249	0.709949	0.414879	0.664418	0.331099	0.706577
0.459115	0.920742	0.359249	0.711636	0.41622	0.664418	0.331099	0.709949
0.477212	0.920742	0.36059	0.711636	0.41622	0.667791	0.331769	0.711636
0.477212	0.924115	0.36059	0.713322	0.420912	0.667791	0.331769	0.715008
0.481233	0.924115	0.365282	0.713322	0.420912	0.669477	0.33445	0.715008
0.481233	0.925801	0.365282	0.716695	0.424263	0.669477	0.335121	0.715008
0.482574	0.925801	0.366622	0.716695	0.424263	0.671164	0.335791	0.716695
0.482574	0.927487	0.366622	0.718381	0.427614	0.671164	0.335791	0.718381
0.487936	0.927487	0.370643	0.718381	0.427614	0.67285	0.337131	0.721754
0.487936	0.929174	0.370643	0.720067	0.428284	0.67285	0.339142	0.721754
0.495979	0.929174	0.374665	0.720067	0.428284	0.674536	0.340483	0.72344
0.495979	0.93086	0.374665	0.721754	0.428954	0.674536	0.341823	0.72344
0.503351	0.93086	0.376005	0.721754	0.428954	0.676223	0.343834	0.72344
0.503351	0.932546	0.376005	0.72344	0.429625	0.676223	0.345174	0.726813
0.505362	0.932546	0.377346	0.72344	0.429625	0.677909	0.346515	0.726813
0.505362	0.934233	0.377346	0.725126	0.430295	0.677909	0.346515	0.728499
0.513405	0.934233	0.380027	0.725126	0.430295	0.679595	0.350536	0.731872
0.513405	0.935919	0.380027	0.728499	0.431635	0.679595	0.350536	0.735245
0.523458	0.935919	0.381367	0.728499	0.431635	0.681282	0.351206	0.735245
0.523458	0.937605	0.381367	0.730185	0.433646	0.681282	0.352547	0.735245
0.524799	0.937605	0.387399	0.730185	0.433646	0.686341	0.353217	0.735245
0.524799	0.939292	0.387399	0.731872	0.441019	0.686341	0.353887	0.736931
0.534182	0.939292	0.398794	0.731872	0.441019	0.688027	0.355228	0.736931
0.534182	0.944351	0.398794	0.733558	0.442359	0.688027	0.355898	0.736931
0.534853	0.944351	0.399464	0.733558	0.442359	0.6914	0.356568	0.738617
0.534853	0.946037	0.399464	0.736931	0.443029	0.6914	0.356568	0.740304
0.536863	0.946037	0.402145	0.736931	0.443029	0.696459	0.357239	0.74199
0.536863	0.947723	0.402145	0.738617	0.451743	0.696459	0.358579	0.74199
0.542225	0.947723	0.402815	0.738617	0.451743	0.698145	0.358579	0.745363
0.542225	0.94941	0.402815	0.740304	0.454424	0.698145	0.358579	0.748735
0.546247	0.94941	0.404155	0.740304	0.454424	0.699831	0.359249	0.748735
0.546247	0.951096	0.404155	0.74199	0.459115	0.699831	0.36126	0.748735
0.55496	0.951096	0.405496	0.74199	0.459115	0.701518	0.36126	0.750422
0.55496	0.952782	0.405496	0.743676	0.460456	0.701518	0.363271	0.750422
0.557641	0.952782	0.406166	0.743676	0.460456	0.703204	0.364611	0.752108
0.557641	0.954469	0.406166	0.745363	0.467828	0.703204	0.366622	0.752108
0.560322	0.954469	0.408847	0.745363	0.467828	0.70489	0.366622	0.753794
0.560322	0.956155	0.408847	0.747049	0.47185	0.70489	0.368633	0.753794
0.565684	0.956155	0.409517	0.747049	0.47185	0.708263	0.371314	0.753794
0.565684	0.957841	0.409517	0.748735	0.476542	0.708263	0.372654	0.753794
0.569035	0.957841	0.411528	0.748735	0.476542	0.709949	0.373995	0.753794
0.569035	0.959528	0.411528	0.750422	0.478552	0.709949	0.373995	0.755481
0.574397	0.959528	0.414209	0.750422	0.478552	0.715008	0.376005	0.755481
0.574397	0.961214	0.414209	0.752108	0.479223	0.715008	0.376005	0.757167
0.585121	0.961214	0.414879	0.752108	0.479223	0.716695	0.378016	0.757167
0.585121	0.962901	0.414879	0.753794	0.483914	0.716695	0.379357	0.757167
0.60992	0.962901	0.41622	0.753794	0.483914	0.718381	0.379357	0.758853
0.60992	0.964587	0.41622	0.755481	0.485255	0.718381	0.380697	0.76054
0.615952	0.964587	0.418901	0.755481	0.485255	0.720067	0.382038	0.76054
0.615952	0.966273	0.418901	0.757167	0.487265	0.720067	0.383378	0.762226
0.631367	0.966273	0.420912	0.757167	0.487265	0.721754	0.384718	0.762226
0.631367	0.969646	0.420912	0.758853	0.491957	0.721754	0.386729	0.762226
0.655496	0.969646	0.431635	0.758853	0.491957	0.72344	0.38807	0.762226
0.655496	0.971332	0.431635	0.76054	0.495308	0.72344	0.390751	0.765599
0.658847	0.971332	0.434316	0.76054	0.495308	0.725126	0.392761	0.765599
0.658847	0.974705	0.434316	0.763912	0.502681	0.725126	0.393432	0.765599
0.661528	0.974705	0.435657	0.763912	0.502681	0.726813	0.393432	0.767285
0.661528	0.976391	0.435657	0.765599	0.504021	0.726813	0.395442	0.767285
0.663539	0.976391	0.438338	0.765599	0.504021	0.728499	0.398123	0.770658
0.663539	0.978078	0.438338	0.767285	0.504692	0.728499	0.399464	0.770658
0.668231	0.978078	0.439678	0.767285	0.504692	0.730185	0.400134	0.770658
0.668231	0.979764	0.439678	0.768971	0.507373	0.730185	0.400134	0.772344
0.675603	0.979764	0.440349	0.768971	0.507373	0.733558	0.400804	0.77403
0.675603	0.98145	0.440349	0.770658	0.509383	0.733558	0.402145	0.77403
0.688338	0.98145	0.44504	0.770658	0.509383	0.735245	0.402815	0.775717
0.688338	0.983137	0.44504	0.772344	0.513405	0.735245	0.404826	0.775717
0.697051	0.983137	0.446381	0.772344	0.513405	0.738617	0.406166	0.775717
0.697051	0.984823	0.446381	0.77403	0.514745	0.738617	0.407507	0.779089
0.719169	0.984823	0.449732	0.77403	0.514745	0.740304	0.408177	0.780776
0.719169	0.986509	0.449732	0.775717	0.519437	0.740304	0.409517	0.782462
0.745308	0.986509	0.450402	0.775717	0.519437	0.74199	0.410858	0.782462
0.745308	0.988196	0.450402	0.777403	0.522118	0.74199	0.412869	0.782462
0.746649	0.988196	0.451072	0.777403	0.522118	0.743676	0.414209	0.782462
0.746649	0.989882	0.451072	0.780776	0.522788	0.743676	0.41622	0.785835
0.786193	0.989882	0.460456	0.780776	0.522788	0.745363	0.419571	0.787521
0.786193	0.991568	0.460456	0.782462	0.525469	0.745363	0.422252	0.787521
0.790885	0.991568	0.463137	0.782462	0.525469	0.747049	0.423592	0.790894
0.790885	0.993255	0.463137	0.784148	0.530161	0.747049	0.424263	0.790894
0.798257	0.993255	0.464477	0.784148	0.530161	0.748735	0.425603	0.790894
0.798257	0.994941	0.464477	0.785835	0.531501	0.748735	0.426273	0.790894
0.835791	0.994941	0.465818	0.785835	0.531501	0.752108	0.426273	0.79258
0.835791	0.996627	0.465818	0.789207	0.533512	0.752108	0.426944	0.79258
0.940349	0.996627	0.467158	0.789207	0.533512	0.757167	0.429625	0.79258
0.940349	0.998314	0.467158	0.794266	0.534182	0.757167	0.430295	0.79258
0.969839	0.998314	0.474531	0.794266	0.534182	0.758853	0.431635	0.794266
0.969839	1	0.474531	0.795953	0.536863	0.758853	0.433646	0.795953
1	1	0.480563	0.795953	0.536863	0.76054	0.434316	0.797639
		0.480563	0.797639	0.537534	0.76054	0.435657	0.797639
		0.487265	0.797639	0.537534	0.765599	0.436327	0.797639
		0.487265	0.799325	0.540214	0.765599	0.436997	0.799325
		0.489276	0.799325	0.540214	0.767285	0.436997	0.804384
		0.489276	0.801012	0.540885	0.767285	0.439678	0.804384
		0.490617	0.801012	0.540885	0.768971	0.440349	0.804384
		0.490617	0.806071	0.545576	0.768971	0.441689	0.804384
		0.494638	0.806071	0.545576	0.772344	0.443029	0.806071
		0.494638	0.809444	0.549598	0.772344	0.44437	0.812816
		0.50134	0.809444	0.549598	0.77403	0.446381	0.812816
		0.50134	0.81113	0.550268	0.77403	0.447721	0.812816
		0.506702	0.81113	0.550268	0.775717	0.450402	0.816189
		0.506702	0.812816	0.550938	0.775717	0.451743	0.816189
		0.517426	0.812816	0.550938	0.777403	0.453753	0.816189
		0.517426	0.816189	0.553619	0.777403	0.456434	0.816189
		0.518767	0.816189	0.553619	0.779089	0.457105	0.817875
		0.518767	0.817875	0.55429	0.779089	0.459786	0.817875
		0.522118	0.817875	0.55429	0.782462	0.461796	0.821248
		0.522118	0.819562	0.55496	0.782462	0.463137	0.821248
		0.526139	0.819562	0.55496	0.789207	0.464477	0.821248
		0.526139	0.821248	0.55563	0.789207	0.465818	0.822934
		0.537534	0.821248	0.55563	0.790894	0.468499	0.822934
		0.537534	0.822934	0.558311	0.790894	0.469169	0.822934
		0.545576	0.822934	0.558311	0.79258	0.470509	0.822934
		0.545576	0.824621	0.559651	0.79258	0.47252	0.822934
		0.546917	0.824621	0.559651	0.794266	0.47319	0.826307
		0.546917	0.826307	0.561662	0.794266	0.474531	0.826307
		0.548928	0.826307	0.561662	0.795953	0.475201	0.827993
		0.548928	0.827993	0.563003	0.795953	0.476542	0.82968
		0.552949	0.827993	0.563003	0.799325	0.479223	0.82968
		0.552949	0.831366	0.566354	0.799325	0.480563	0.82968
		0.563003	0.831366	0.566354	0.802698	0.481233	0.831366
		0.563003	0.833052	0.567694	0.802698	0.483244	0.833052
		0.563673	0.833052	0.567694	0.804384	0.483244	0.834739
		0.563673	0.834739	0.568365	0.804384	0.483914	0.836425
		0.567694	0.834739	0.568365	0.806071	0.487936	0.836425
		0.567694	0.836425	0.576408	0.806071	0.489276	0.836425
		0.571716	0.836425	0.576408	0.807757	0.489946	0.838111
		0.571716	0.838111	0.577748	0.807757	0.491957	0.839798
		0.574397	0.838111	0.577748	0.809444	0.492627	0.839798
		0.574397	0.841484	0.581099	0.809444	0.495308	0.839798
		0.575067	0.841484	0.581099	0.814503	0.495979	0.839798
		0.575067	0.84317	0.585121	0.814503	0.497989	0.839798
		0.575737	0.84317	0.585121	0.817875	0.49866	0.839798
		0.575737	0.844857	0.585791	0.817875	0.5	0.839798
		0.577078	0.844857	0.585791	0.822934	0.502011	0.839798
		0.577078	0.846543	0.586461	0.822934	0.503351	0.841484
		0.578418	0.846543	0.586461	0.824621	0.504692	0.841484
		0.578418	0.848229	0.591823	0.824621	0.506702	0.841484
		0.581099	0.848229	0.591823	0.826307	0.510724	0.846543
		0.581099	0.849916	0.592493	0.826307	0.514075	0.846543
		0.585121	0.849916	0.592493	0.827993	0.515416	0.846543
		0.585121	0.851602	0.593834	0.827993	0.516086	0.848229
		0.587131	0.851602	0.593834	0.82968	0.516756	0.848229
		0.587131	0.853288	0.594504	0.82968	0.519437	0.849916
		0.589812	0.853288	0.594504	0.833052	0.521448	0.849916
		0.589812	0.858347	0.599866	0.833052	0.524799	0.851602
		0.599866	0.858347	0.599866	0.834739	0.52681	0.851602
		0.599866	0.860034	0.601206	0.834739	0.52748	0.851602
		0.602547	0.860034	0.601206	0.838111	0.530161	0.851602
		0.602547	0.86172	0.602547	0.838111	0.530831	0.851602
		0.604558	0.86172	0.602547	0.839798	0.534853	0.853288
		0.604558	0.863406	0.603217	0.839798	0.534853	0.854975
		0.614611	0.863406	0.603217	0.841484	0.537534	0.854975
		0.614611	0.865093	0.607239	0.841484	0.540214	0.856661
		0.617292	0.865093	0.607239	0.84317	0.540885	0.856661
		0.617292	0.866779	0.613941	0.84317	0.542225	0.856661
		0.619303	0.866779	0.613941	0.844857	0.546247	0.856661
		0.619303	0.868465	0.615952	0.844857	0.546917	0.856661
		0.621314	0.868465	0.615952	0.846543	0.550938	0.856661
		0.621314	0.870152	0.616622	0.846543	0.552279	0.856661
		0.632708	0.870152	0.616622	0.848229	0.55429	0.856661
		0.632708	0.871838	0.621984	0.848229	0.55496	0.856661
		0.634048	0.871838	0.621984	0.849916	0.556971	0.856661
		0.634048	0.873524	0.623995	0.849916	0.559651	0.856661
		0.64008	0.873524	0.623995	0.851602	0.560992	0.858347
		0.64008	0.875211	0.625335	0.851602	0.562332	0.858347
		0.643432	0.875211	0.625335	0.853288	0.563673	0.860034
		0.643432	0.876897	0.630697	0.853288	0.565684	0.860034
		0.644102	0.876897	0.630697	0.856661	0.569705	0.865093
		0.644102	0.878583	0.633378	0.856661	0.569705	0.866779
		0.646113	0.878583	0.633378	0.858347	0.571716	0.866779
		0.646113	0.881956	0.646113	0.858347	0.573056	0.866779
		0.647453	0.881956	0.646113	0.860034	0.576408	0.870152
		0.647453	0.883642	0.650134	0.860034	0.579088	0.871838
		0.648794	0.883642	0.650134	0.86172	0.581769	0.871838
		0.648794	0.885329	0.651475	0.86172	0.58445	0.871838
		0.650804	0.885329	0.651475	0.863406	0.586461	0.871838
		0.650804	0.887015	0.653485	0.863406	0.587802	0.873524
		0.656836	0.887015	0.653485	0.865093	0.590483	0.873524
		0.656836	0.888702	0.662198	0.865093	0.594504	0.875211
		0.662198	0.888702	0.662198	0.866779	0.597185	0.875211
		0.662198	0.890388	0.663539	0.866779	0.599196	0.875211
		0.66756	0.890388	0.663539	0.870152	0.603887	0.875211
		0.66756	0.892074	0.66555	0.870152	0.605898	0.875211
		0.673592	0.892074	0.66555	0.873524	0.606568	0.875211
		0.673592	0.893761	0.689008	0.873524	0.609249	0.875211
		0.677614	0.893761	0.689008	0.875211	0.61126	0.875211
		0.677614	0.895447	0.691689	0.875211	0.613941	0.875211
		0.691689	0.895447	0.691689	0.878583	0.615952	0.876897
		0.691689	0.897133	0.69504	0.878583	0.621314	0.88027
		0.69504	0.897133	0.69504	0.88027	0.623995	0.881956
		0.69504	0.900506	0.697721	0.88027	0.625335	0.887015
		0.698391	0.900506	0.697721	0.881956	0.626676	0.887015
		0.698391	0.902192	0.698391	0.881956	0.628016	0.890388
		0.699732	0.902192	0.698391	0.885329	0.629357	0.892074
		0.699732	0.903879	0.699062	0.885329	0.632708	0.895447
		0.705764	0.903879	0.699062	0.887015	0.634048	0.895447
		0.705764	0.905565	0.705094	0.887015	0.63807	0.897133
		0.707105	0.905565	0.705094	0.888702	0.63941	0.897133
		0.707105	0.907251	0.707105	0.888702	0.642091	0.897133
		0.710456	0.907251	0.707105	0.890388	0.643432	0.897133
		0.710456	0.910624	0.710456	0.890388	0.649464	0.900506
		0.72118	0.910624	0.710456	0.892074	0.651475	0.900506
		0.72118	0.91231	0.718499	0.892074	0.654826	0.902192
		0.726542	0.91231	0.718499	0.893761	0.656166	0.902192
		0.726542	0.913997	0.739276	0.893761	0.661528	0.903879
		0.733244	0.913997	0.739276	0.895447	0.662869	0.903879
		0.733244	0.915683	0.739946	0.895447	0.668231	0.907251
		0.746649	0.915683	0.739946	0.89882	0.674933	0.907251
		0.746649	0.917369	0.745979	0.89882	0.677614	0.907251
		0.74933	0.917369	0.745979	0.900506	0.684987	0.910624
		0.74933	0.919056	0.761394	0.900506	0.687668	0.91231
		0.75134	0.919056	0.761394	0.902192	0.693029	0.91231
		0.75134	0.924115	0.762735	0.902192	0.69571	0.913997
		0.752681	0.924115	0.762735	0.903879	0.701743	0.915683
		0.752681	0.925801	0.766086	0.903879	0.704424	0.917369
		0.753351	0.925801	0.766086	0.905565	0.710456	0.919056
		0.753351	0.927487	0.772788	0.905565	0.712466	0.919056
		0.758713	0.927487	0.772788	0.907251	0.719839	0.919056
		0.758713	0.93086	0.774129	0.907251	0.728552	0.920742
		0.765416	0.93086	0.774129	0.908938	0.731233	0.920742
		0.765416	0.932546	0.77748	0.908938	0.74866	0.925801
		0.784182	0.932546	0.77748	0.910624	0.752011	0.927487
		0.784182	0.934233	0.77882	0.910624	0.758043	0.927487
		0.793566	0.934233	0.77882	0.91231	0.766086	0.927487
		0.793566	0.937605	0.780161	0.91231	0.77681	0.935919
		0.807641	0.937605	0.780161	0.913997	1	1
		0.807641	0.939292	0.784853	0.913997
		0.819705	0.939292	0.784853	0.917369
		0.819705	0.940978	0.792895	0.917369
		0.831099	0.940978	0.792895	0.922428
		0.831099	0.942664	0.793566	0.922428
		0.831769	0.942664	0.793566	0.924115
		0.831769	0.944351	0.795576	0.924115
		0.835121	0.944351	0.795576	0.925801
		0.835121	0.946037	0.796247	0.925801
		0.842493	0.946037	0.796247	0.927487
		0.842493	0.947723	0.798928	0.927487
		0.851206	0.947723	0.798928	0.93086
		0.851206	0.94941	0.800268	0.93086
		0.855898	0.94941	0.800268	0.932546
		0.855898	0.951096	0.802279	0.932546
		0.86126	0.951096	0.802279	0.934233
		0.86126	0.952782	0.821046	0.934233
		0.863271	0.952782	0.821046	0.935919
		0.863271	0.954469	0.827748	0.935919
		0.864611	0.954469	0.827748	0.937605
		0.864611	0.956155	0.83244	0.937605
		0.869303	0.956155	0.83244	0.939292
		0.869303	0.957841	0.835121	0.939292
		0.871984	0.957841	0.835121	0.940978
		0.871984	0.959528	0.837131	0.940978
		0.880697	0.959528	0.837131	0.942664
		0.880697	0.961214	0.839142	0.942664
		0.884048	0.961214	0.839142	0.944351
		0.884048	0.962901	0.841823	0.944351
		0.884718	0.962901	0.841823	0.946037
		0.884718	0.964587	0.843164	0.946037
		0.886059	0.964587	0.843164	0.947723
		0.886059	0.966273	0.852547	0.947723
		0.88874	0.966273	0.852547	0.94941
		0.88874	0.969646	0.854558	0.94941
		0.900134	0.969646	0.854558	0.951096
		0.900134	0.971332	0.858579	0.951096
		0.902815	0.971332	0.858579	0.952782
		0.902815	0.973019	0.862601	0.952782
		0.906166	0.973019	0.862601	0.956155
		0.906166	0.974705	0.865952	0.956155
		0.909517	0.974705	0.865952	0.957841
		0.909517	0.976391	0.871314	0.957841
		0.910858	0.976391	0.871314	0.961214
		0.910858	0.978078	0.873324	0.961214
		0.914879	0.978078	0.873324	0.962901
		0.914879	0.98145	0.876676	0.962901
		0.918231	0.98145	0.876676	0.964587
		0.918231	0.983137	0.887399	0.964587
		0.920912	0.983137	0.887399	0.966273
		0.920912	0.984823	0.88807	0.966273
		0.937668	0.984823	0.88807	0.96796
		0.937668	0.988196	0.902145	0.96796
		0.938338	0.988196	0.902145	0.969646
		0.938338	0.989882	0.908847	0.969646
		0.941689	0.989882	0.908847	0.971332
		0.941689	0.991568	0.909517	0.971332
		0.959786	0.991568	0.909517	0.973019
		0.959786	0.993255	0.911528	0.973019
		0.962466	0.993255	0.911528	0.974705
		0.962466	0.994941	0.912198	0.974705
		0.985255	0.994941	0.912198	0.976391
		0.985255	0.996627	0.914209	0.976391
		0.990617	0.996627	0.914209	0.978078
		0.990617	0.998314	0.920241	0.978078
		0.993298	0.998314	0.920241	0.979764
		0.993298	1	0.925603	0.979764
		1	1	0.925603	0.98145
				0.928954	0.98145
				0.928954	0.983137
				0.931635	0.983137
				0.931635	0.984823
				0.932306	0.984823
				0.932306	0.986509
				0.939678	0.986509
				0.939678	0.988196
				0.941019	0.988196
				0.941019	0.989882
				0.947721	0.989882
				0.947721	0.991568
				0.97319	0.991568
				0.97319	0.994941
				0.975871	0.994941
				0.975871	0.996627
				0.997319	0.996627
				0.997319	0.998314
				0.997989	0.998314
				0.997989	1
				1	1

## Sheet: Fig2b
our-fpr	our-tpr	Hengtao-fpr	Hengtao-tpr	AE-fpr	AE-tpr	DCAC-fpr	DCAC-tpr	fpr-rs-mean	tpr	fpr-rs1	tpr	fpr-rs2	tpr	fpr-rs3	tpr
0	0	0	0	0	0	0	0	0.765903	0.975	0.707379	0.958333	0.703817	0.958333	0.722646	0.958333
0.000508906	0	0.000508906	0	0.000508906	0	0	0.00833333	0.39084	0.775	0.354198	0.541667	0.228499	0.741667	0.273791	0.55
0.00152672	0	0.00101781	0	0.00254453	0	0.00101781	0.00833333	0.170992	0.483333	0.215776	0.333333	0.110433	0.541667	0.1257	0.341667
0.00152672	0.00833333	0.00101781	0.00833333	0.00254453	0.00833333	0.00101781	0.0166667
0.00203562	0.00833333	0.00508906	0.00833333	0.00305344	0.00833333	0.00152672	0.0166667
0.00203562	0.0166667	0.00508906	0.0166667	0.00305344	0.0166667	0.00152672	0.0333333
0.00254453	0.0166667	0.0086514	0.0166667	0.00916031	0.0166667	0.00356234	0.0333333
0.00254453	0.025	0.0086514	0.025	0.00916031	0.025	0.00356234	0.0416667
0.00508906	0.025	0.00966921	0.025	0.0152672	0.025	0.00458015	0.0416667
0.00508906	0.0333333	0.00966921	0.0333333	0.0152672	0.0333333	0.00458015	0.0583333
0.00763359	0.0333333	0.0101781	0.0333333	0.0188295	0.0333333	0.010687	0.0583333
0.00763359	0.0416667	0.0101781	0.0416667	0.0188295	0.05	0.010687	0.0666667
0.010687	0.0416667	0.0132316	0.0416667	0.021374	0.05	0.0122137	0.0666667
0.010687	0.05	0.0132316	0.05	0.021374	0.0583333	0.0122137	0.075
0.0127226	0.05	0.0137405	0.05	0.0223919	0.0583333	0.021883	0.075
0.0127226	0.0583333	0.0137405	0.075	0.0223919	0.0666667	0.021883	0.0833333
0.0137405	0.0583333	0.0157761	0.075	0.0234097	0.0666667	0.0244275	0.0833333
0.0137405	0.0666667	0.0157761	0.0916667	0.0234097	0.075	0.0244275	0.0916667
0.0142494	0.0666667	0.0208651	0.0916667	0.0254453	0.075	0.0249364	0.0916667
0.0142494	0.075	0.0208651	0.108333	0.0254453	0.0833333	0.0249364	0.1
0.0173028	0.075	0.021374	0.108333	0.0264631	0.0833333	0.0274809	0.1
0.0173028	0.0833333	0.021374	0.116667	0.0264631	0.0916667	0.0274809	0.116667
0.0188295	0.0833333	0.0264631	0.116667	0.0366412	0.0916667	0.0290076	0.116667
0.0188295	0.0916667	0.0264631	0.125	0.0366412	0.1	0.0290076	0.125
0.0203562	0.0916667	0.0295165	0.125	0.0422392	0.1	0.0315522	0.125
0.0203562	0.1	0.0295165	0.133333	0.0422392	0.108333	0.03257	0.125
0.0229008	0.1	0.0315522	0.133333	0.0605598	0.108333	0.03257	0.133333
0.0229008	0.108333	0.0315522	0.141667	0.0605598	0.116667	0.0346056	0.133333
0.0284987	0.108333	0.0335878	0.141667	0.0656489	0.116667	0.0346056	0.15
0.0284987	0.116667	0.0335878	0.15	0.0656489	0.125	0.0361323	0.15
0.0290076	0.116667	0.0340967	0.15	0.0712468	0.125	0.0361323	0.158333
0.0290076	0.125	0.0340967	0.158333	0.0712468	0.133333	0.0366412	0.158333
0.0315522	0.125	0.0366412	0.158333	0.0722646	0.133333	0.0366412	0.166667
0.0315522	0.133333	0.0366412	0.166667	0.0722646	0.158333	0.0402036	0.166667
0.0351145	0.133333	0.0407125	0.166667	0.0763359	0.158333	0.0402036	0.191667
0.0351145	0.141667	0.0407125	0.175	0.0763359	0.166667	0.0473282	0.191667
0.037659	0.141667	0.0458015	0.175	0.0814249	0.166667	0.0483461	0.191667
0.037659	0.15	0.0458015	0.183333	0.0814249	0.191667	0.053944	0.191667
0.0381679	0.15	0.0463104	0.183333	0.0819338	0.191667	0.0549618	0.191667
0.0381679	0.158333	0.0463104	0.191667	0.0819338	0.2	0.0554707	0.191667
0.0391858	0.158333	0.0473282	0.191667	0.0931298	0.2	0.0554707	0.2
0.0391858	0.166667	0.0473282	0.2	0.0931298	0.208333	0.0590331	0.2
0.0402036	0.166667	0.0483461	0.2	0.0936387	0.208333	0.0590331	0.208333
0.0402036	0.175	0.0483461	0.208333	0.0936387	0.216667	0.0651399	0.208333
0.0417303	0.175	0.0559796	0.208333	0.103308	0.216667	0.0661578	0.208333
0.0417303	0.191667	0.0559796	0.216667	0.103308	0.225	0.0717557	0.208333
0.0442748	0.191667	0.0641221	0.216667	0.107888	0.225	0.0717557	0.216667
0.0442748	0.2	0.0641221	0.225	0.107888	0.233333	0.0748092	0.216667
0.0473282	0.2	0.0697201	0.225	0.109415	0.233333	0.0748092	0.225
0.0473282	0.208333	0.0697201	0.233333	0.109415	0.241667	0.0804071	0.225
0.0478372	0.208333	0.0946565	0.233333	0.11145	0.241667	0.0804071	0.233333
0.0478372	0.216667	0.0946565	0.241667	0.11145	0.25	0.0834606	0.233333
0.0600509	0.216667	0.110941	0.241667	0.122646	0.25	0.0834606	0.241667
0.0600509	0.225	0.110941	0.25	0.122646	0.258333	0.0885496	0.241667
0.0620865	0.225	0.112977	0.25	0.123664	0.258333	0.0885496	0.25
0.0620865	0.233333	0.112977	0.266667	0.123664	0.266667	0.0905852	0.25
0.0625954	0.233333	0.126718	0.266667	0.1257	0.266667	0.0905852	0.258333
0.0625954	0.241667	0.126718	0.275	0.1257	0.275	0.0941476	0.258333
0.064631	0.241667	0.128244	0.275	0.127226	0.275	0.0946565	0.266667
0.064631	0.25	0.128244	0.283333	0.127226	0.283333	0.0966921	0.266667
0.0651399	0.25	0.128753	0.283333	0.129262	0.283333	0.0966921	0.275
0.0651399	0.258333	0.128753	0.3	0.129262	0.291667	0.097201	0.275
0.0656489	0.258333	0.130789	0.3	0.144529	0.291667	0.097201	0.291667
0.0656489	0.275	0.130789	0.308333	0.144529	0.3	0.102799	0.291667
0.0666667	0.275	0.143511	0.308333	0.146565	0.3	0.102799	0.3
0.0666667	0.283333	0.143511	0.316667	0.146565	0.316667	0.103308	0.3
0.0697201	0.283333	0.147583	0.316667	0.150636	0.316667	0.103308	0.308333
0.0697201	0.291667	0.147583	0.325	0.150636	0.325	0.10687	0.308333
0.0717557	0.291667	0.15827	0.325	0.173537	0.325	0.10687	0.316667
0.0717557	0.3	0.15827	0.333333	0.173537	0.333333	0.112977	0.316667
0.0737913	0.3	0.170992	0.333333	0.178626	0.333333	0.112977	0.333333
0.0737913	0.308333	0.170992	0.35	0.178626	0.341667	0.113486	0.333333
0.0763359	0.308333	0.174046	0.35	0.189313	0.341667	0.114504	0.333333
0.0763359	0.316667	0.174046	0.358333	0.189313	0.35	0.118575	0.333333
0.0793893	0.316667	0.180153	0.358333	0.190331	0.35	0.118575	0.341667
0.0793893	0.325	0.180153	0.366667	0.190331	0.358333	0.120611	0.341667
0.0804071	0.325	0.181679	0.366667	0.193893	0.358333	0.120611	0.35
0.0804071	0.333333	0.181679	0.375	0.193893	0.366667	0.123664	0.35
0.080916	0.333333	0.194402	0.375	0.210687	0.366667	0.123664	0.358333
0.080916	0.341667	0.194402	0.383333	0.210687	0.375	0.125191	0.358333
0.0916031	0.341667	0.202545	0.383333	0.216285	0.375	0.125191	0.366667
0.0916031	0.35	0.202545	0.391667	0.216285	0.383333	0.129771	0.366667
0.105344	0.35	0.205598	0.391667	0.227481	0.383333	0.129771	0.375
0.105344	0.358333	0.205598	0.4	0.227481	0.391667	0.133842	0.375
0.109924	0.358333	0.20916	0.4	0.234606	0.391667	0.13486	0.375
0.109924	0.375	0.20916	0.408333	0.234606	0.4	0.136387	0.375
0.111959	0.375	0.209669	0.408333	0.238168	0.4	0.136387	0.383333
0.111959	0.391667	0.209669	0.416667	0.238168	0.408333	0.136896	0.383333
0.115522	0.391667	0.210687	0.416667	0.238677	0.408333	0.136896	0.391667
0.115522	0.4	0.210687	0.425	0.238677	0.416667	0.137405	0.391667
0.117048	0.4	0.223919	0.425	0.241221	0.416667	0.137405	0.4
0.117048	0.416667	0.223919	0.433333	0.241221	0.433333	0.138422	0.4
0.120611	0.416667	0.234606	0.433333	0.24631	0.433333	0.138422	0.408333
0.120611	0.425	0.234606	0.441667	0.24631	0.441667	0.138931	0.408333
0.12112	0.425	0.247328	0.441667	0.248855	0.441667	0.139949	0.408333
0.12112	0.433333	0.247328	0.45	0.248855	0.45	0.143003	0.408333
0.127735	0.433333	0.249364	0.45	0.254453	0.45	0.14402	0.408333
0.127735	0.441667	0.249364	0.466667	0.254453	0.458333	0.145038	0.408333
0.137913	0.441667	0.26056	0.466667	0.262087	0.458333	0.146056	0.408333
0.137913	0.45	0.26056	0.475	0.262087	0.475	0.149109	0.408333
0.138422	0.45	0.27888	0.475	0.263613	0.475	0.149109	0.416667
0.138422	0.458333	0.27888	0.483333	0.263613	0.483333	0.149618	0.416667
0.13944	0.458333	0.281425	0.483333	0.268193	0.483333	0.150127	0.425
0.13944	0.475	0.281425	0.491667	0.268193	0.491667	0.154198	0.425
0.146565	0.475	0.291603	0.491667	0.277354	0.491667	0.154198	0.441667
0.146565	0.483333	0.291603	0.5	0.277354	0.5	0.154707	0.45
0.149618	0.483333	0.308397	0.5	0.282443	0.5	0.163359	0.45
0.149618	0.491667	0.308397	0.508333	0.282443	0.508333	0.164377	0.45
0.156743	0.491667	0.328244	0.508333	0.290076	0.508333	0.164885	0.45
0.156743	0.5	0.328244	0.516667	0.290076	0.516667	0.164885	0.466667
0.159288	0.5	0.333842	0.516667	0.290585	0.516667	0.164885	0.475
0.159288	0.508333	0.333842	0.525	0.290585	0.525	0.171501	0.475
0.164885	0.508333	0.340458	0.525	0.292621	0.525	0.171501	0.483333
0.164885	0.516667	0.340458	0.533333	0.292621	0.533333	0.172519	0.483333
0.165394	0.516667	0.348092	0.533333	0.299746	0.533333	0.174046	0.483333
0.165394	0.525	0.348092	0.541667	0.299746	0.541667	0.174555	0.483333
0.170992	0.525	0.348601	0.541667	0.301781	0.541667	0.175573	0.483333
0.170992	0.533333	0.348601	0.55	0.301781	0.55	0.180153	0.483333
0.173028	0.533333	0.353181	0.55	0.308397	0.55	0.18117	0.483333
0.173028	0.55	0.353181	0.558333	0.308397	0.558333	0.185751	0.483333
0.177608	0.55	0.354198	0.558333	0.324173	0.558333	0.186768	0.483333
0.177608	0.558333	0.354198	0.566667	0.324173	0.566667	0.187277	0.483333
0.187277	0.558333	0.365394	0.566667	0.343511	0.566667	0.187786	0.491667
0.187277	0.566667	0.365394	0.575	0.343511	0.575	0.188295	0.491667
0.195929	0.566667	0.368957	0.575	0.347583	0.575	0.190331	0.491667
0.195929	0.575	0.368957	0.583333	0.347583	0.583333	0.19084	0.491667
0.202545	0.575	0.382697	0.583333	0.350636	0.583333	0.191858	0.491667
0.202545	0.583333	0.382697	0.591667	0.350636	0.591667	0.192366	0.491667
0.203562	0.583333	0.385751	0.591667	0.361832	0.591667	0.193893	0.491667
0.203562	0.591667	0.385751	0.6	0.361832	0.6	0.19542	0.491667
0.211705	0.591667	0.390331	0.6	0.36743	0.6	0.196947	0.491667
0.211705	0.625	0.390331	0.616667	0.36743	0.608333	0.197455	0.491667
0.214758	0.625	0.397964	0.616667	0.373537	0.608333	0.198473	0.491667
0.214758	0.633333	0.397964	0.625	0.373537	0.616667	0.202545	0.491667
0.222901	0.633333	0.399491	0.625	0.379644	0.616667	0.203562	0.491667
0.222901	0.641667	0.399491	0.633333	0.379644	0.625	0.205598	0.491667
0.227481	0.641667	0.410687	0.633333	0.392366	0.625	0.205598	0.5
0.227481	0.65	0.410687	0.641667	0.392366	0.633333	0.207634	0.5
0.230025	0.65	0.415267	0.641667	0.39542	0.633333	0.20916	0.5
0.230025	0.666667	0.415267	0.658333	0.39542	0.641667	0.20916	0.508333
0.235623	0.666667	0.417303	0.658333	0.402545	0.641667	0.210178	0.508333
0.235623	0.675	0.417303	0.666667	0.402545	0.65	0.213232	0.508333
0.236641	0.675	0.419338	0.666667	0.403053	0.65	0.214758	0.508333
0.236641	0.683333	0.419338	0.675	0.403053	0.658333	0.219847	0.508333
0.244784	0.683333	0.420356	0.675	0.410687	0.658333	0.220356	0.525
0.244784	0.691667	0.420356	0.683333	0.410687	0.666667	0.220356	0.533333
0.260051	0.691667	0.430025	0.683333	0.415267	0.666667	0.222392	0.533333
0.260051	0.7	0.430025	0.691667	0.415267	0.675	0.22341	0.533333
0.296183	0.7	0.435115	0.691667	0.443257	0.675	0.228499	0.533333
0.296183	0.708333	0.435115	0.7	0.443257	0.683333	0.228499	0.541667
0.297201	0.708333	0.436641	0.7	0.503308	0.683333	0.229517	0.541667
0.297201	0.716667	0.436641	0.708333	0.503308	0.691667	0.230025	0.55
0.314504	0.716667	0.439186	0.708333	0.513486	0.691667	0.231043	0.55
0.314504	0.725	0.439186	0.716667	0.513486	0.7	0.233079	0.55
0.315013	0.725	0.443257	0.716667	0.53486	0.7	0.234097	0.55
0.315013	0.733333	0.443257	0.725	0.53486	0.708333	0.235623	0.55
0.323664	0.733333	0.483461	0.725	0.551145	0.708333	0.236132	0.558333
0.323664	0.741667	0.483461	0.733333	0.551145	0.716667	0.238168	0.558333
0.33028	0.741667	0.493639	0.733333	0.55827	0.716667	0.238168	0.566667
0.33028	0.75	0.493639	0.741667	0.55827	0.725	0.242748	0.566667
0.366921	0.75	0.498219	0.741667	0.576081	0.725	0.242748	0.575
0.366921	0.758333	0.498219	0.75	0.576081	0.733333	0.244784	0.575
0.373537	0.758333	0.513486	0.75	0.57659	0.733333	0.245802	0.575
0.373537	0.766667	0.513486	0.758333	0.57659	0.741667	0.250891	0.575
0.384733	0.766667	0.515013	0.758333	0.582697	0.741667	0.251908	0.575
0.384733	0.775	0.515013	0.766667	0.582697	0.75	0.252417	0.575
0.385242	0.775	0.525191	0.766667	0.586768	0.75	0.252417	0.583333
0.385242	0.783333	0.525191	0.775	0.586768	0.758333	0.261578	0.583333
0.400509	0.783333	0.528753	0.775	0.590331	0.758333	0.262595	0.583333
0.400509	0.791667	0.528753	0.783333	0.590331	0.766667	0.263104	0.583333
0.404071	0.791667	0.529771	0.783333	0.59084	0.766667	0.267176	0.583333
0.404071	0.8	0.529771	0.791667	0.59084	0.775	0.270738	0.583333
0.406616	0.8	0.545547	0.791667	0.603053	0.775	0.271756	0.583333
0.406616	0.808333	0.545547	0.8	0.603053	0.783333	0.273282	0.583333
0.407634	0.808333	0.561832	0.8	0.609669	0.783333	0.276336	0.583333
0.407634	0.816667	0.561832	0.808333	0.609669	0.791667	0.281425	0.583333
0.425954	0.816667	0.565394	0.808333	0.615776	0.791667	0.282443	0.583333
0.425954	0.825	0.565394	0.816667	0.615776	0.8	0.284478	0.583333
0.449873	0.825	0.588295	0.816667	0.625445	0.8	0.286514	0.583333
0.449873	0.833333	0.588295	0.825	0.625445	0.808333	0.286514	0.591667
0.461069	0.833333	0.619847	0.825	0.636641	0.808333	0.287532	0.591667
0.461069	0.841667	0.619847	0.833333	0.636641	0.816667	0.28855	0.591667
0.467176	0.841667	0.627481	0.833333	0.640712	0.816667	0.290585	0.591667
0.467176	0.85	0.627481	0.841667	0.640712	0.825	0.290585	0.6
0.497201	0.85	0.631552	0.841667	0.64173	0.825	0.291603	0.6
0.497201	0.866667	0.631552	0.85	0.64173	0.833333	0.29313	0.6
0.540458	0.866667	0.648855	0.85	0.650891	0.833333	0.29313	0.608333
0.540458	0.875	0.648855	0.858333	0.650891	0.841667	0.294656	0.608333
0.586768	0.875	0.652926	0.858333	0.676845	0.841667	0.296183	0.608333
0.586768	0.883333	0.652926	0.866667	0.676845	0.85	0.296692	0.608333
0.590331	0.883333	0.676845	0.866667	0.684478	0.85	0.298728	0.608333
0.590331	0.891667	0.676845	0.875	0.684478	0.858333	0.299237	0.608333
0.626972	0.891667	0.678372	0.875	0.70229	0.858333	0.300254	0.608333
0.626972	0.9	0.678372	0.883333	0.70229	0.866667	0.30229	0.608333
0.642748	0.9	0.689059	0.883333	0.715013	0.866667	0.303817	0.608333
0.642748	0.908333	0.689059	0.891667	0.715013	0.875	0.304326	0.608333
0.645802	0.908333	0.695165	0.891667	0.743003	0.875	0.306361	0.608333
0.645802	0.916667	0.695165	0.9	0.743003	0.883333	0.307888	0.608333
0.657506	0.916667	0.69771	0.9	0.74402	0.883333	0.308906	0.608333
0.657506	0.925	0.69771	0.908333	0.74402	0.891667	0.309924	0.608333
0.669211	0.925	0.728753	0.908333	0.783206	0.891667	0.31145	0.608333
0.669211	0.933333	0.728753	0.916667	0.783206	0.9	0.312468	0.608333
0.713995	0.933333	0.743003	0.916667	0.796438	0.9	0.314504	0.608333
0.713995	0.941667	0.743003	0.925	0.796438	0.908333	0.315013	0.608333
0.735878	0.941667	0.757252	0.925	0.798982	0.908333	0.317048	0.608333
0.735878	0.95	0.757252	0.933333	0.798982	0.916667	0.318066	0.608333
0.738422	0.95	0.78626	0.933333	0.804071	0.916667	0.318575	0.616667
0.738422	0.958333	0.78626	0.941667	0.804071	0.925	0.320102	0.616667
0.739949	0.958333	0.798982	0.941667	0.811196	0.925	0.321628	0.616667
0.739949	0.966667	0.798982	0.95	0.811196	0.933333	0.323155	0.625
0.749618	0.966667	0.861069	0.95	0.815267	0.933333	0.3257	0.625
0.749618	0.975	0.861069	0.958333	0.815267	0.941667	0.326718	0.625
0.783715	0.975	0.884478	0.958333	0.829517	0.941667	0.331298	0.625
0.783715	0.983333	0.884478	0.966667	0.829517	0.95	0.332316	0.625
0.839695	0.983333	0.907888	0.966667	0.830534	0.95	0.333842	0.625
0.839695	0.991667	0.907888	0.975	0.830534	0.958333	0.33486	0.625
0.845293	0.991667	0.930789	0.975	0.861069	0.958333	0.335369	0.625
0.845293	1	0.930789	0.983333	0.861069	0.966667	0.337405	0.625
1	1	0.949618	0.983333	0.862595	0.966667	0.338931	0.625
		0.949618	0.991667	0.862595	0.975	0.340458	0.625
		0.994911	0.991667	0.923155	0.975	0.342494	0.625
		0.994911	1	0.923155	0.983333	0.343511	0.625
		1	1	0.951145	0.983333	0.344529	0.625
				0.951145	0.991667	0.348092	0.625
				0.977608	0.991667	0.349109	0.625
				0.977608	1	0.349618	0.625
				1	1	0.350636	0.625
						0.35369	0.625
						0.35369	0.633333
						0.355216	0.633333
						0.356743	0.633333
						0.357252	0.633333
						0.35827	0.633333
						0.359796	0.633333
						0.360814	0.633333
						0.361832	0.633333
						0.363868	0.633333
						0.364885	0.633333
						0.365903	0.633333
						0.367939	0.633333
						0.369975	0.633333
						0.370992	0.633333
						0.373028	0.633333
						0.375064	0.633333
						0.376081	0.65
						0.378117	0.65
						0.380662	0.65
						0.381679	0.65
						0.382697	0.65
						0.383715	0.65
						0.385751	0.65
						0.386768	0.65
						0.387277	0.658333
						0.387786	0.658333
						0.388804	0.658333
						0.392875	0.658333
						0.393384	0.658333
						0.393893	0.666667
						0.394911	0.666667
						0.396947	0.666667
						0.398982	0.666667
						0.400509	0.666667
						0.401527	0.666667
						0.403053	0.666667
						0.404071	0.666667
						0.40458	0.666667
						0.405598	0.666667
						0.406107	0.666667
						0.407125	0.666667
						0.407634	0.675
						0.408651	0.675
						0.410178	0.675
						0.413232	0.675
						0.414249	0.675
						0.415267	0.675
						0.415776	0.675
						0.417303	0.675
						0.417812	0.675
						0.417812	0.683333
						0.419338	0.683333
						0.419847	0.683333
						0.420865	0.683333
						0.421883	0.691667
						0.422392	0.691667
						0.422901	0.7
						0.426972	0.7
						0.427481	0.7
						0.428499	0.7
						0.428499	0.708333
						0.430534	0.708333
						0.432061	0.708333
						0.433079	0.716667
						0.434097	0.716667
						0.435623	0.716667
						0.436132	0.725
						0.43715	0.725
						0.438677	0.725
						0.442748	0.725
						0.444275	0.725
						0.445293	0.725
						0.445802	0.725
						0.447837	0.725
						0.448346	0.725
						0.448855	0.733333
						0.449364	0.733333
						0.449873	0.741667
						0.451908	0.741667
						0.453435	0.741667
						0.454962	0.741667
						0.456997	0.741667
						0.460051	0.741667
						0.460051	0.75
						0.461578	0.75
						0.463613	0.75
						0.464631	0.75
						0.466158	0.75
						0.467684	0.75
						0.468193	0.75
						0.46972	0.75
						0.471247	0.75
						0.472774	0.75
						0.473791	0.75
						0.475318	0.75
						0.476336	0.75
						0.477863	0.75
						0.47888	0.75
						0.481934	0.75
						0.483461	0.75
						0.486005	0.75
						0.489059	0.75
						0.490076	0.75
						0.490585	0.75
						0.490585	0.758333
						0.491603	0.758333
						0.492621	0.758333
						0.493639	0.758333
						0.495165	0.758333
						0.496183	0.758333
						0.498219	0.758333
						0.499237	0.758333
						0.500763	0.758333
						0.501781	0.758333
						0.503308	0.758333
						0.504326	0.758333
						0.50687	0.758333
						0.509924	0.758333
						0.511959	0.758333
						0.513995	0.758333
						0.514504	0.758333
						0.515522	0.758333
						0.517048	0.758333
						0.519084	0.758333
						0.519593	0.758333
						0.52112	0.758333
						0.522646	0.766667
						0.524682	0.766667
						0.525191	0.766667
						0.526209	0.766667
						0.527735	0.766667
						0.529771	0.766667
						0.53028	0.766667
						0.531298	0.766667
						0.532824	0.766667
						0.535369	0.775
						0.536896	0.775
						0.537913	0.775
						0.538931	0.783333
						0.540458	0.783333
						0.541476	0.783333
						0.543003	0.783333
						0.548092	0.783333
						0.550127	0.791667
						0.551145	0.791667
						0.552163	0.791667
						0.55369	0.791667
						0.555725	0.791667
						0.556234	0.791667
						0.557252	0.791667
						0.560305	0.791667
						0.562341	0.791667
						0.563868	0.791667
						0.565903	0.791667
						0.567939	0.791667
						0.569975	0.791667
						0.570483	0.791667
						0.571501	0.791667
						0.574555	0.791667
						0.57659	0.791667
						0.578117	0.8
						0.578626	0.8
						0.580662	0.8
						0.58117	0.8
						0.582697	0.8
						0.583206	0.8
						0.584224	0.8
						0.587277	0.8
						0.588295	0.8
						0.589822	0.8
						0.591858	0.816667
						0.593384	0.816667
						0.595929	0.816667
						0.597964	0.816667
						0.598473	0.816667
						0.600509	0.825
						0.602036	0.825
						0.60458	0.833333
						0.606107	0.833333
						0.606616	0.833333
						0.608651	0.833333
						0.60916	0.833333
						0.612214	0.841667
						0.612723	0.841667
						0.614758	0.841667
						0.617303	0.841667
						0.617812	0.841667
						0.61883	0.841667
						0.621883	0.841667
						0.622392	0.841667
						0.625445	0.841667
						0.626463	0.841667
						0.62799	0.841667
						0.628499	0.841667
						0.630025	0.841667
						0.632061	0.841667
						0.633588	0.841667
						0.634606	0.841667
						0.635623	0.85
						0.63715	0.85
						0.641221	0.858333
						0.64173	0.858333
						0.643257	0.858333
						0.644275	0.858333
						0.646819	0.875
						0.649364	0.875
						0.651399	0.875
						0.653435	0.875
						0.656489	0.875
						0.658524	0.875
						0.662087	0.875
						0.664122	0.875
						0.665649	0.875
						0.669211	0.875
						0.670738	0.875
						0.671247	0.875
						0.673282	0.875
						0.674809	0.875
						0.67888	0.875
						0.683461	0.883333
						0.686005	0.883333
						0.688041	0.891667
						0.689059	0.891667
						0.691094	0.891667
						0.692621	0.891667
						0.696183	0.891667
						0.697201	0.891667
						0.700763	0.891667
						0.701781	0.891667
						0.703817	0.891667
						0.704835	0.891667
						0.710433	0.891667
						0.711959	0.891667
						0.715013	0.891667
						0.716031	0.891667
						0.720102	0.9
						0.72112	0.9
						0.726209	0.9
						0.731298	0.9
						0.733333	0.9
						0.739949	0.9
						0.742494	0.9
						0.746565	0.9
						0.748601	0.908333
						0.75369	0.908333
						0.756234	0.908333
						0.761323	0.908333
						0.76285	0.908333
						0.768448	0.908333
						0.775573	0.908333
						0.777608	0.908333
						0.791858	0.916667
						0.794911	0.916667
						0.799491	0.916667
						0.805598	0.916667
						0.816285	0.916667
						1	1

## Sheet: Fig3a
time_interval	OA_n#y	RS_n#y	OA_p#y	RS_p#y
34	1	1	0.99654	0.998148
51	0.999443	0.999353	0.99654	0.998148
73	0.998886	0.998705	0.99654	0.998148
125	0.998886	0.998705	0.993043	0.996289
134	0.998886	0.998057	0.989535	0.996289
152	0.998328	0.997407	0.989535	0.996289
152	0.99777	0.996757	0.989535	0.996289
184	0.99777	0.996757	0.986013	0.994424
188	0.99777	0.996757	0.98248	0.992555
232	0.99777	0.996757	0.978934	0.990682
233	0.997211	0.996107	0.978934	0.990682
357	0.997211	0.996107	0.975375	0.988802
423	0.996651	0.996107	0.975375	0.986919
458	0.996651	0.996107	0.971804	0.985032
465	0.996091	0.996107	0.971804	0.983142
467	0.996091	0.995456	0.968219	0.983142
481	0.99553	0.994803	0.968219	0.983142
493	0.99553	0.994803	0.964622	0.981248
511	0.99553	0.994803	0.960999	0.979347
587	0.994968	0.994149	0.960999	0.979347
599	0.994405	0.993494	0.960999	0.979347
603	0.993842	0.993494	0.960999	0.977438
667	0.993278	0.993494	0.960999	0.975526
729	0.993278	0.993494	0.957349	0.973611
782	0.992714	0.993494	0.957349	0.971691
789	0.992149	0.992838	0.957349	0.971691
792	0.992149	0.992838	0.953686	0.969768
800	0.991584	0.992181	0.953686	0.969768
831	0.991584	0.992181	0.949996	0.967838
833	0.991584	0.992181	0.946293	0.965903
862	0.991584	0.992181	0.942561	0.963962
869	0.991019	0.991524	0.942561	0.963962
896	0.990453	0.990866	0.942561	0.963962
935	0.989886	0.990866	0.942561	0.962009
989	0.989886	0.990866	0.938773	0.960048
995	0.989318	0.990206	0.938773	0.960048
1001	0.988749	0.990206	0.938773	0.958083
1023	0.988181	0.990206	0.938773	0.956115
1032	0.987611	0.989544	0.938773	0.956115
1038	0.987041	0.989544	0.938773	0.954142
1039	0.986471	0.988882	0.938773	0.954142
1082	0.985899	0.988218	0.938773	0.954142
1100	0.985326	0.988218	0.938773	0.952158
1100	0.984752	0.988218	0.938773	0.95017
1106	0.984752	0.988218	0.934971	0.948178
1133	0.984752	0.987553	0.931154	0.948178
1140	0.984178	0.987553	0.931154	0.946178
1152	0.983603	0.987553	0.931154	0.944174
1171	0.983028	0.987553	0.931154	0.942166
1182	0.982452	0.986886	0.931154	0.942166
1231	0.982452	0.986886	0.927293	0.940146
1260	0.982452	0.986219	0.923417	0.940146
1292	0.981874	0.986219	0.923417	0.938109
1315	0.981295	0.986219	0.923417	0.936064
1321	0.980716	0.98555	0.923417	0.936064
1328	0.980716	0.98555	0.919526	0.934015
1336	0.980716	0.984881	0.91562	0.934015
1356	0.980136	0.98421	0.91562	0.934015
1379	0.980136	0.983539	0.911699	0.934015
1396	0.979555	0.982867	0.911699	0.934015
1396	0.978973	0.982195	0.911699	0.934015
1419	0.978973	0.982195	0.907682	0.931945
1458	0.978387	0.981517	0.907682	0.931945
1462	0.977802	0.980839	0.907682	0.931945
1472	0.977215	0.980839	0.907682	0.929848
1489	0.976627	0.980158	0.907682	0.929848
1503	0.976037	0.979477	0.907682	0.929848
1508	0.975448	0.978795	0.907682	0.929848
1518	0.974857	0.978795	0.907682	0.92772
1530	0.974266	0.978795	0.907682	0.925588
1590	0.974266	0.978795	0.903516	0.923438
1594	0.973673	0.97811	0.903516	0.923438
1650	0.973673	0.977422	0.899224	0.923438
1656	0.973077	0.976733	0.899224	0.923438
1662	0.972481	0.976044	0.899224	0.923438
1681	0.972481	0.976044	0.894895	0.921259
1685	0.971884	0.976044	0.894895	0.919076
1743	0.971884	0.976044	0.89047	0.916863
1782	0.971279	0.976044	0.89047	0.914611
1784	0.970673	0.976044	0.89047	0.912354
1808	0.970673	0.976044	0.885925	0.910081
1809	0.970065	0.975342	0.885925	0.910081
1811	0.970065	0.975342	0.881358	0.907803
1811	0.969457	0.97464	0.881358	0.907803
1828	0.968847	0.973936	0.881358	0.907803
1830	0.968847	0.973232	0.876686	0.907803
1841	0.968237	0.972527	0.876686	0.907803
1851	0.968237	0.972527	0.871969	0.905477
1866	0.968237	0.972527	0.867207	0.903141
1881	0.968237	0.972527	0.862305	0.900777
1937	0.968237	0.971812	0.85728	0.900777
1954	0.967616	0.971812	0.85728	0.898361
1969	0.966995	0.971812	0.85728	0.895922
1978	0.966995	0.971812	0.852044	0.893453
1988	0.966995	0.971092	0.846781	0.893453
1992	0.966371	0.970371	0.846781	0.893453
2005	0.966371	0.970371	0.841405	0.89096
2006	0.965747	0.970371	0.841405	0.88846
2024	0.965747	0.969645	0.83591	0.88846
2040	0.965747	0.969645	0.830385	0.885921
2043	0.965117	0.968919	0.830385	0.885921
2089	0.965117	0.968187	0.824605	0.885921
2095	0.964483	0.967452	0.824605	0.885921
2141	0.963833	0.966697	0.824605	0.885921
2142	0.963182	0.965941	0.824605	0.885921
2186	0.962495	0.965941	0.824605	0.883064
2188	0.961805	0.965144	0.824605	0.883064
2197	0.961103	0.964332	0.824605	0.883064
2236	0.960356	0.963466	0.824605	0.883064
2245	0.960356	0.962583	0.817029	0.883064
2264	0.960356	0.962583	0.808965	0.879775
2274	0.960356	0.961656	0.800768	0.879775
2282	0.960356	0.961656	0.792364	0.876385
2319	0.960356	0.961656	0.783019	0.872814
2338	0.960356	0.960619	0.77238	0.872814
2378	0.960356	0.960619	0.761017	0.868629
2415	0.960356	0.960619	0.747318	0.863703
2429	0.959138	0.959196	0.747318	0.863703
2433	0.957891	0.959196	0.747318	0.858269
2441	0.957891	0.957681	0.732393	0.858269

## Sheet: Fig3b
time_interval	OA_n#y	RS_n#y	OA_p#y	RS_p#y
34	1	1	0.998759	0.998148
51	0.999218	0.999353	0.998759	0.998148
73	0.999218	0.998705	0.997516	0.998148
125	0.999218	0.998705	0.996269	0.996289
134	0.999218	0.998057	0.99502	0.996289
152	0.999218	0.997407	0.993769	0.996289
152	0.998435	0.996757	0.993769	0.996289
184	0.998435	0.996757	0.992516	0.994424
188	0.998435	0.996757	0.991261	0.992555
232	0.998435	0.996757	0.990005	0.990682
233	0.998435	0.996107	0.988747	0.990682
357	0.998435	0.996107	0.987486	0.988802
423	0.998435	0.996107	0.986221	0.986919
458	0.998435	0.996107	0.984954	0.985032
465	0.998435	0.996107	0.983685	0.983142
467	0.998435	0.995456	0.982414	0.983142
481	0.997651	0.994803	0.982414	0.983142
493	0.997651	0.994803	0.981139	0.981248
511	0.997651	0.994803	0.97986	0.979347
587	0.997651	0.994149	0.978576	0.979347
599	0.996866	0.993494	0.978576	0.979347
603	0.996866	0.993494	0.977291	0.977438
667	0.99608	0.993494	0.977291	0.975526
729	0.99608	0.993494	0.976004	0.973611
782	0.99608	0.993494	0.974715	0.971691
789	0.99608	0.992838	0.973425	0.971691
792	0.99608	0.992838	0.972133	0.969768
800	0.995292	0.992181	0.972133	0.969768
831	0.995292	0.992181	0.970838	0.967838
833	0.995292	0.992181	0.969541	0.965903
862	0.995292	0.992181	0.96824	0.963962
869	0.995292	0.991524	0.966938	0.963962
896	0.995292	0.990866	0.965633	0.963962
935	0.995292	0.990866	0.964322	0.962009
989	0.995292	0.990866	0.963008	0.960048
995	0.995292	0.990206	0.961692	0.960048
1001	0.9945	0.990206	0.961692	0.958083
1023	0.9945	0.990206	0.960375	0.956115
1032	0.993707	0.989544	0.960375	0.956115
1038	0.993707	0.989544	0.959055	0.954142
1039	0.992913	0.988882	0.959055	0.954142
1082	0.992118	0.988218	0.959055	0.954142
1100	0.992118	0.988218	0.957727	0.952158
1100	0.992118	0.988218	0.956398	0.95017
1106	0.992118	0.988218	0.955066	0.948178
1133	0.992118	0.987553	0.953733	0.948178
1140	0.992118	0.987553	0.952396	0.946178
1152	0.992118	0.987553	0.951057	0.944174
1171	0.992118	0.987553	0.949717	0.942166
1182	0.99132	0.986886	0.949717	0.942166
1231	0.99132	0.986886	0.948371	0.940146
1260	0.99132	0.986219	0.947023	0.940146
1292	0.99132	0.986219	0.945672	0.938109
1315	0.99132	0.986219	0.944315	0.936064
1321	0.990518	0.98555	0.944315	0.936064
1328	0.990518	0.98555	0.942954	0.934015
1336	0.990518	0.984881	0.941592	0.934015
1356	0.990518	0.98421	0.940228	0.934015
1379	0.990518	0.983539	0.93886	0.934015
1396	0.989714	0.982867	0.93886	0.934015
1396	0.988909	0.982195	0.93886	0.934015
1419	0.988909	0.982195	0.937478	0.931945
1458	0.9881	0.981517	0.937478	0.931945
1462	0.987289	0.980839	0.937478	0.931945
1472	0.987289	0.980839	0.936084	0.929848
1489	0.987289	0.980158	0.934685	0.929848
1503	0.986475	0.979477	0.934685	0.929848
1508	0.986475	0.978795	0.933281	0.929848
1518	0.986475	0.978795	0.93187	0.92772
1530	0.986475	0.978795	0.930458	0.925588
1590	0.986475	0.978795	0.929037	0.923438
1594	0.985656	0.97811	0.929037	0.923438
1650	0.985656	0.977422	0.927594	0.923438
1656	0.985656	0.976733	0.926149	0.923438
1662	0.984836	0.976044	0.926149	0.923438
1681	0.984836	0.976044	0.924698	0.921259
1685	0.984836	0.976044	0.923244	0.919076
1743	0.984836	0.976044	0.921765	0.916863
1782	0.984836	0.976044	0.920255	0.914611
1784	0.984836	0.976044	0.918742	0.912354
1808	0.984836	0.976044	0.91722	0.910081
1809	0.984008	0.975342	0.91722	0.910081
1811	0.984008	0.975342	0.915695	0.907803
1811	0.984008	0.97464	0.914168	0.907803
1828	0.983178	0.973936	0.914168	0.907803
1830	0.983178	0.973232	0.912628	0.907803
1841	0.982347	0.972527	0.912628	0.907803
1851	0.982347	0.972527	0.911077	0.905477
1866	0.982347	0.972527	0.90952	0.903141
1881	0.982347	0.972527	0.907942	0.900777
1937	0.982347	0.971812	0.906332	0.900777
1954	0.981508	0.971812	0.906332	0.898361
1969	0.980667	0.971812	0.906332	0.895922
1978	0.980667	0.971812	0.90469	0.893453
1988	0.980667	0.971092	0.903043	0.893453
1992	0.980667	0.970371	0.901387	0.893453
2005	0.980667	0.970371	0.899726	0.89096
2006	0.980667	0.970371	0.898062	0.88846
2024	0.980667	0.969645	0.896378	0.88846
2040	0.980667	0.969645	0.894686	0.885921
2043	0.979818	0.968919	0.894686	0.885921
2089	0.979818	0.968187	0.89295	0.885921
2095	0.978967	0.967452	0.89295	0.885921
2141	0.978093	0.966697	0.89295	0.885921
2142	0.978093	0.965941	0.891139	0.885921
2186	0.978093	0.965941	0.889201	0.883064
2188	0.977174	0.965144	0.889201	0.883064
2197	0.977174	0.964332	0.887205	0.883064
2236	0.976194	0.963466	0.887205	0.883064
2245	0.976194	0.962583	0.884942	0.883064
2264	0.976194	0.962583	0.882578	0.879775
2274	0.976194	0.961656	0.880169	0.879775
2282	0.976194	0.961656	0.877718	0.876385
2319	0.976194	0.961656	0.8751	0.872814
2338	0.976194	0.960619	0.872275	0.872814
2378	0.976194	0.960619	0.86913	0.868629
2415	0.976194	0.960619	0.865494	0.863703
2429	0.974616	0.959196	0.865494	0.863703
2433	0.974616	0.959196	0.861557	0.858269
2441	0.974616	0.957681	0.857458	0.858269

## Sheet: Fig4a
our-fpr	our-tpr	hengtao-fpr	hengtao-tpr	ae-fpr	ae-tpr	dcac-fpr	dcac-tpr
0	0	0	0	0	0	0	0
0	0.00552486	0.00653595	0	0	0.00552486	0	0.00552486
0	0.320442	0.00653595	0.0110497	0	0.0607735	0	0.20442
0.00649351	0.320442	0.0261438	0.0110497	0.0194805	0.0607735	0.00649351	0.20442
0.00649351	0.337017	0.0261438	0.0220994	0.0194805	0.0718232	0.00649351	0.281768
0.012987	0.337017	0.0588235	0.0220994	0.025974	0.0718232	0.012987	0.281768
0.012987	0.464088	0.0588235	0.0331492	0.025974	0.104972	0.012987	0.298343
0.0194805	0.464088	0.0653595	0.0331492	0.0324675	0.104972	0.0194805	0.298343
0.0194805	0.497238	0.0653595	0.038674	0.0324675	0.110497	0.0194805	0.303867
0.025974	0.497238	0.0718954	0.038674	0.0454545	0.110497	0.025974	0.309392
0.025974	0.552486	0.0718954	0.0607735	0.0454545	0.138122	0.025974	0.337017
0.0324675	0.552486	0.0784314	0.0607735	0.0519481	0.138122	0.025974	0.348066
0.0324675	0.574586	0.0784314	0.0773481	0.0519481	0.171271	0.025974	0.353591
0.038961	0.574586	0.0849673	0.0773481	0.0584416	0.171271	0.0324675	0.353591
0.038961	0.585635	0.0849673	0.0939227	0.0584416	0.18232	0.0324675	0.40884
0.0454545	0.585635	0.0915033	0.0939227	0.0649351	0.18232	0.038961	0.40884
0.0454545	0.59116	0.0915033	0.154696	0.0649351	0.19337	0.038961	0.414365
0.0519481	0.59116	0.0980392	0.154696	0.0779221	0.19337	0.0454545	0.414365
0.0519481	0.618785	0.0980392	0.160221	0.0779221	0.20442	0.0454545	0.469613
0.0584416	0.618785	0.104575	0.160221	0.0844156	0.20442	0.0584416	0.469613
0.0584416	0.629834	0.104575	0.18232	0.0844156	0.209945	0.0584416	0.558011
0.0649351	0.629834	0.130719	0.18232	0.103896	0.209945	0.0649351	0.558011
0.0649351	0.640884	0.130719	0.20442	0.103896	0.21547	0.0649351	0.569061
0.0779221	0.640884	0.163399	0.20442	0.11039	0.21547	0.0714286	0.569061
0.0779221	0.685083	0.163399	0.237569	0.11039	0.220994	0.0714286	0.607735
0.0909091	0.685083	0.169935	0.237569	0.123377	0.220994	0.0779221	0.607735
0.0909091	0.707182	0.169935	0.243094	0.123377	0.226519	0.0779221	0.618785
0.0974026	0.707182	0.183007	0.243094	0.12987	0.226519	0.0844156	0.618785
0.0974026	0.751381	0.183007	0.248619	0.12987	0.232044	0.0844156	0.624309
0.103896	0.751381	0.189542	0.248619	0.142857	0.232044	0.0909091	0.624309
0.103896	0.773481	0.189542	0.259669	0.142857	0.276243	0.0909091	0.640884
0.116883	0.773481	0.196078	0.259669	0.149351	0.276243	0.116883	0.640884
0.116883	0.78453	0.196078	0.287293	0.149351	0.281768	0.116883	0.662983
0.123377	0.78453	0.202614	0.287293	0.155844	0.281768	0.123377	0.662983
0.123377	0.801105	0.202614	0.292818	0.155844	0.298343	0.123377	0.696133
0.136364	0.801105	0.222222	0.292818	0.162338	0.298343	0.12987	0.696133
0.136364	0.872928	0.222222	0.314917	0.162338	0.303867	0.12987	0.707182
0.142857	0.872928	0.228758	0.314917	0.175325	0.303867	0.136364	0.707182
0.142857	0.900552	0.228758	0.320442	0.175325	0.320442	0.136364	0.729282
0.149351	0.900552	0.235294	0.320442	0.181818	0.320442	0.149351	0.729282
0.149351	0.911602	0.235294	0.337017	0.181818	0.331492	0.155844	0.734807
0.155844	0.911602	0.24183	0.337017	0.188312	0.331492	0.155844	0.740331
0.155844	0.917127	0.24183	0.342541	0.188312	0.337017	0.162338	0.745856
0.188312	0.917127	0.248366	0.342541	0.214286	0.337017	0.168831	0.745856
0.188312	0.922652	0.248366	0.353591	0.214286	0.342541	0.168831	0.767956
0.214286	0.922652	0.254902	0.353591	0.227273	0.342541	0.181818	0.767956
0.214286	0.928177	0.254902	0.364641	0.227273	0.353591	0.181818	0.779006
0.233766	0.928177	0.267974	0.364641	0.233766	0.353591	0.181818	0.80663
0.233766	0.939227	0.267974	0.38674	0.233766	0.39779	0.194805	0.80663
0.24026	0.939227	0.281046	0.38674	0.246753	0.39779	0.194805	0.823204
0.24026	0.944751	0.281046	0.39779	0.246753	0.425414	0.201299	0.823204
0.253247	0.944751	0.287582	0.39779	0.25974	0.425414	0.201299	0.828729
0.253247	0.955801	0.287582	0.40884	0.25974	0.430939	0.214286	0.828729
0.266234	0.955801	0.294118	0.40884	0.272727	0.430939	0.214286	0.834254
0.266234	0.961326	0.294118	0.436464	0.272727	0.458564	0.227273	0.834254
0.279221	0.961326	0.300654	0.436464	0.279221	0.458564	0.227273	0.839779
0.279221	0.966851	0.300654	0.441989	0.279221	0.464088	0.24026	0.845304
0.396104	0.966851	0.320261	0.441989	0.318182	0.464088	0.246753	0.845304
0.396104	0.972376	0.320261	0.453039	0.318182	0.469613	0.246753	0.850829
0.506494	0.972376	0.326797	0.453039	0.331169	0.469613	0.266234	0.850829
0.506494	0.977901	0.326797	0.458564	0.331169	0.486188	0.279221	0.856354
0.831169	0.977901	0.333333	0.458564	0.337662	0.486188	0.285714	0.856354
0.831169	0.983425	0.333333	0.508287	0.337662	0.491713	0.298701	0.867403
0.850649	0.983425	0.339869	0.508287	0.350649	0.491713	0.305195	0.867403
0.850649	0.98895	0.339869	0.519337	0.350649	0.502762	0.305195	0.872928
0.876623	0.98895	0.352941	0.519337	0.357143	0.502762	0.305195	0.883978
0.876623	0.994475	0.352941	0.546961	0.357143	0.524862	0.305195	0.895028
0.902597	0.994475	0.366013	0.546961	0.363636	0.524862	0.311688	0.895028
0.902597	1	0.366013	0.552486	0.363636	0.535912	0.311688	0.900552
1	1	0.398693	0.552486	0.37013	0.535912	0.324675	0.900552
		0.398693	0.558011	0.37013	0.552486	0.331169	0.906077
		0.405229	0.558011	0.383117	0.552486	0.344156	0.906077
		0.405229	0.563536	0.383117	0.563536	0.344156	0.911602
		0.424837	0.563536	0.396104	0.563536	0.344156	0.922652
		0.424837	0.58011	0.396104	0.569061	0.350649	0.928177
		0.431373	0.58011	0.402597	0.569061	0.357143	0.928177
		0.431373	0.59116	0.402597	0.596685	0.357143	0.933702
		0.437908	0.59116	0.415584	0.596685	0.402597	0.933702
		0.437908	0.60221	0.415584	0.607735	0.415584	0.933702
		0.45098	0.60221	0.435065	0.607735	0.428571	0.933702
		0.45098	0.61326	0.435065	0.624309	0.441558	0.939227
		0.477124	0.61326	0.441558	0.624309	0.448052	0.939227
		0.477124	0.629834	0.441558	0.651934	0.467532	0.939227
		0.496732	0.629834	0.454545	0.651934	0.480519	0.939227
		0.496732	0.635359	0.454545	0.685083	0.487013	0.939227
		0.51634	0.635359	0.467532	0.685083	0.5	0.944751
		0.51634	0.646409	0.467532	0.690608	0.525974	0.944751
		0.522876	0.646409	0.487013	0.690608	0.525974	0.950276
		0.522876	0.651934	0.487013	0.701657	0.538961	0.961326
		0.529412	0.651934	0.525974	0.701657	0.551948	0.961326
		0.529412	0.690608	0.525974	0.707182	0.564935	0.961326
		0.535948	0.690608	0.532468	0.707182	0.571429	0.966851
		0.535948	0.696133	0.532468	0.712707	0.584416	0.966851
		0.555556	0.696133	0.551948	0.712707	0.597403	0.966851
		0.555556	0.701657	0.551948	0.718232	0.61039	0.966851
		0.562092	0.701657	0.564935	0.718232	0.616883	0.966851
		0.562092	0.718232	0.564935	0.767956	0.642857	0.972376
		0.581699	0.718232	0.590909	0.767956	0.649351	0.972376
		0.581699	0.729282	0.590909	0.78453	0.662338	0.972376
		0.633987	0.729282	0.603896	0.78453	0.688312	0.972376
		0.633987	0.740331	0.603896	0.801105	0.694805	0.977901
		0.640523	0.740331	0.61039	0.801105	0.714286	0.977901
		0.640523	0.756906	0.61039	0.80663	0.74026	0.983425
		0.647059	0.756906	0.616883	0.80663	0.75974	0.98895
		0.647059	0.762431	0.616883	0.81768	1	1
		0.653595	0.762431	0.642857	0.81768
		0.653595	0.773481	0.642857	0.834254
		0.660131	0.773481	0.662338	0.834254
		0.660131	0.78453	0.662338	0.839779
		0.686275	0.78453	0.668831	0.839779
		0.686275	0.79558	0.668831	0.856354
		0.738562	0.79558	0.681818	0.856354
		0.738562	0.801105	0.681818	0.878453
		0.751634	0.801105	0.688312	0.878453
		0.751634	0.812155	0.688312	0.883978
		0.75817	0.812155	0.694805	0.883978
		0.75817	0.81768	0.694805	0.889503
		0.784314	0.81768	0.707792	0.889503
		0.784314	0.828729	0.707792	0.906077
		0.803922	0.828729	0.75974	0.906077
		0.803922	0.834254	0.75974	0.911602
		0.810458	0.834254	0.766234	0.911602
		0.810458	0.839779	0.766234	0.917127
		0.816993	0.839779	0.779221	0.917127
		0.816993	0.845304	0.779221	0.922652
		0.823529	0.845304	0.805195	0.922652
		0.823529	0.867403	0.805195	0.933702
		0.830065	0.867403	0.857143	0.933702
		0.830065	0.872928	0.857143	0.939227
		0.836601	0.872928	0.863636	0.939227
		0.836601	0.883978	0.863636	0.944751
		0.869281	0.883978	0.922078	0.944751
		0.869281	0.895028	0.922078	0.961326
		0.875817	0.895028	0.954545	0.961326
		0.875817	0.900552	0.954545	0.972376
		0.888889	0.900552	0.967532	0.972376
		0.888889	0.906077	0.967532	0.983425
		0.895425	0.906077	0.974026	0.983425
		0.895425	0.911602	0.974026	0.994475
		0.901961	0.911602	0.980519	0.994475
		0.901961	0.917127	0.980519	1
		0.908497	0.917127	1	1
		0.908497	0.922652
		0.934641	0.922652
		0.934641	0.928177
		0.941176	0.928177
		0.941176	0.933702
		0.954248	0.933702
		0.954248	0.961326
		0.960784	0.961326
		0.960784	0.972376
		1	0.972376
		1	1

## Sheet: Fig4b
our-fpr	our-tpr	hengtao-fpr	hengtao-tpr	ae-fpr	ae-tpr	dcac-fpr	dcac-tpr
0	0	0	0	0	0	0	0
0	0.0128205	0.00641026	0	0	0.0128205	0	0.0128205
0	0.0641026	0.00641026	0.0384615	0.00636943	0.0128205	0	0.153846
0.00636943	0.0641026	0.0320513	0.0384615	0.00636943	0.0512821	0.00636943	0.153846
0.00636943	0.166667	0.0320513	0.0512821	0.0191083	0.0512821	0.00636943	0.294872
0.0191083	0.166667	0.0448718	0.0512821	0.0191083	0.0769231	0.0127389	0.294872
0.0191083	0.179487	0.0448718	0.0897436	0.0382166	0.0769231	0.0127389	0.410256
0.0254777	0.179487	0.0512821	0.0897436	0.0382166	0.128205	0.0191083	0.410256
0.0254777	0.205128	0.0512821	0.128205	0.0573248	0.128205	0.0191083	0.5
0.0318471	0.205128	0.0576923	0.128205	0.0573248	0.141026	0.0254777	0.5
0.0318471	0.269231	0.0576923	0.141026	0.0636943	0.141026	0.0254777	0.589744
0.0382166	0.269231	0.0833333	0.141026	0.0636943	0.166667	0.0382166	0.589744
0.0382166	0.307692	0.0833333	0.153846	0.0700637	0.166667	0.0382166	0.628205
0.0509554	0.307692	0.0897436	0.153846	0.0700637	0.192308	0.044586	0.628205
0.0509554	0.346154	0.0897436	0.179487	0.0955414	0.192308	0.044586	0.666667
0.0573248	0.346154	0.0961538	0.179487	0.0955414	0.205128	0.0509554	0.666667
0.0573248	0.397436	0.0961538	0.192308	0.101911	0.205128	0.0509554	0.705128
0.0636943	0.397436	0.108974	0.192308	0.101911	0.24359	0.0509554	0.730769
0.0636943	0.512821	0.108974	0.205128	0.11465	0.24359	0.0509554	0.769231
0.0700637	0.512821	0.128205	0.205128	0.11465	0.25641	0.0573248	0.769231
0.0700637	0.525641	0.128205	0.217949	0.121019	0.25641	0.0573248	0.820513
0.0764331	0.525641	0.134615	0.217949	0.121019	0.269231	0.0636943	0.820513
0.0764331	0.538462	0.134615	0.24359	0.152866	0.269231	0.0636943	0.846154
0.0828025	0.538462	0.141026	0.24359	0.152866	0.282051	0.0700637	0.846154
0.0828025	0.576923	0.141026	0.269231	0.165605	0.282051	0.0700637	0.858974
0.089172	0.576923	0.147436	0.269231	0.165605	0.294872	0.0828025	0.858974
0.089172	0.602564	0.147436	0.282051	0.184713	0.294872	0.0828025	0.884615
0.0955414	0.602564	0.160256	0.282051	0.184713	0.307692	0.089172	0.884615
0.0955414	0.615385	0.160256	0.294872	0.191083	0.307692	0.089172	0.897436
0.101911	0.615385	0.173077	0.294872	0.191083	0.358974	0.0955414	0.897436
0.101911	0.628205	0.173077	0.307692	0.197452	0.358974	0.0955414	0.910256
0.11465	0.628205	0.179487	0.307692	0.197452	0.397436	0.101911	0.910256
0.11465	0.653846	0.179487	0.320513	0.203822	0.397436	0.101911	0.935897
0.121019	0.653846	0.192308	0.320513	0.203822	0.423077	0.121019	0.935897
0.121019	0.705128	0.192308	0.333333	0.235669	0.423077	0.121019	0.948718
0.127389	0.705128	0.25	0.333333	0.235669	0.435897	0.184713	0.948718
0.127389	0.717949	0.25	0.346154	0.261146	0.435897	0.184713	0.961538
0.133758	0.717949	0.262821	0.346154	0.261146	0.474359	0.216561	0.961538
0.133758	0.75641	0.262821	0.358974	0.267516	0.474359	0.216561	0.974359
0.152866	0.75641	0.282051	0.358974	0.267516	0.5	0.248408	0.974359
0.152866	0.769231	0.282051	0.397436	0.273885	0.5	0.248408	0.987179
0.184713	0.769231	0.288462	0.397436	0.273885	0.512821	0.407643	0.987179
0.184713	0.782051	0.288462	0.410256	0.299363	0.512821	0.420382	0.987179
0.191083	0.782051	0.326923	0.410256	0.299363	0.551282	0.464968	0.987179
0.191083	0.794872	0.326923	0.423077	0.305732	0.551282	0.477707	0.987179
0.197452	0.794872	0.339744	0.423077	0.305732	0.564103	0.56051	0.987179
0.197452	0.833333	0.339744	0.435897	0.33758	0.564103	0.573248	0.987179
0.229299	0.833333	0.358974	0.435897	0.33758	0.576923	0.598726	0.987179
0.229299	0.846154	0.358974	0.448718	0.369427	0.576923	0.611465	0.987179
0.235669	0.846154	0.365385	0.448718	0.369427	0.589744	0.624204	0.987179
0.235669	0.858974	0.365385	0.487179	0.382166	0.589744	0.636943	0.987179
0.254777	0.858974	0.397436	0.487179	0.382166	0.602564	0.66242	0.987179
0.254777	0.871795	0.397436	0.5	0.394904	0.602564	0.675159	0.987179
0.305732	0.871795	0.403846	0.5	0.394904	0.615385	0.681529	0.987179
0.305732	0.884615	0.403846	0.512821	0.414013	0.615385	0.694268	0.987179
0.343949	0.884615	0.423077	0.512821	0.414013	0.628205	0.751592	0.987179
0.343949	0.897436	0.423077	0.538462	0.420382	0.628205	0.770701	0.987179
0.350318	0.897436	0.435897	0.538462	0.420382	0.641026	0.783439	0.987179
0.350318	0.910256	0.435897	0.551282	0.426752	0.641026	0.808917	0.987179
0.369427	0.910256	0.455128	0.551282	0.426752	0.653846	0.815287	0.987179
0.369427	0.923077	0.455128	0.564103	0.433121	0.653846	0.840764	0.987179
0.375796	0.923077	0.467949	0.564103	0.433121	0.666667	0.847134	0.987179
0.375796	0.935897	0.467949	0.589744	0.477707	0.666667	0.866242	0.987179
0.407643	0.935897	0.512821	0.589744	0.477707	0.692308	0.88535	0.987179
0.407643	0.948718	0.512821	0.602564	0.509554	0.692308	0.898089	0.987179
0.458599	0.948718	0.519231	0.602564	0.509554	0.705128	0.910828	1
0.458599	0.974359	0.519231	0.615385	0.522293	0.705128	1	1
0.477707	0.974359	0.564103	0.615385	0.522293	0.717949
0.477707	0.987179	0.564103	0.628205	0.528662	0.717949
0.522293	0.987179	0.602564	0.628205	0.528662	0.730769
0.522293	1	0.602564	0.74359	0.566879	0.730769
1	1	0.608974	0.74359	0.566879	0.75641
		0.608974	0.75641	0.585987	0.75641
		0.692308	0.75641	0.585987	0.769231
		0.692308	0.769231	0.605096	0.769231
		0.705128	0.769231	0.605096	0.782051
		0.705128	0.782051	0.611465	0.782051
		0.724359	0.782051	0.611465	0.794872
		0.724359	0.807692	0.630573	0.794872
		0.75	0.807692	0.630573	0.807692
		0.75	0.820513	0.643312	0.807692
		0.769231	0.820513	0.643312	0.820513
		0.769231	0.833333	0.649682	0.820513
		0.801282	0.833333	0.649682	0.833333
		0.801282	0.846154	0.66242	0.833333
		0.820513	0.846154	0.66242	0.846154
		0.820513	0.858974	0.694268	0.846154
		0.826923	0.858974	0.694268	0.871795
		0.826923	0.871795	0.713376	0.871795
		0.871795	0.871795	0.713376	0.884615
		0.871795	0.884615	0.726115	0.884615
		0.884615	0.884615	0.726115	0.897436
		0.884615	0.897436	0.745223	0.897436
		0.903846	0.897436	0.745223	0.910256
		0.903846	0.910256	0.796178	0.910256
		0.935897	0.910256	0.796178	0.923077
		0.935897	0.923077	0.808917	0.923077
		0.948718	0.923077	0.808917	0.948718
		0.948718	0.935897	0.821656	0.948718
		0.955128	0.935897	0.821656	0.961538
		0.955128	0.948718	0.942675	0.961538
		0.961538	0.948718	0.942675	0.974359
		0.961538	0.961538	1	0.974359
		0.967949	0.961538	1	1
		0.967949	0.974359
		0.980769	0.974359
		0.980769	0.987179
		0.987179	0.987179
		0.987179	1
		1	1

## Sheet: Fig4c
our-fpr	our-tpr	hengtao-fpr	hengtao-tpr	ae-fpr	ae-tpr	dcac-fpr	dcac-tpr
0	0	0	0	0	0	0	0
0	0.0196078	0.00595238	0	0.00591716	0	0	0.0196078
0	0.215686	0.00595238	0.0392157	0.00591716	0.0588235	0	0.294118
0.0177515	0.215686	0.0297619	0.0392157	0.0118343	0.0588235	0.0118343	0.294118
0.0177515	0.235294	0.0297619	0.0588235	0.0118343	0.137255	0.0118343	0.333333
0.0295858	0.235294	0.0416667	0.0588235	0.0236686	0.137255	0.0295858	0.333333
0.0295858	0.313725	0.0416667	0.0980392	0.0236686	0.176471	0.0295858	0.372549
0.0414201	0.313725	0.047619	0.0980392	0.0473373	0.176471	0.035503	0.372549
0.0414201	0.333333	0.047619	0.117647	0.0473373	0.215686	0.035503	0.509804
0.0473373	0.333333	0.0535714	0.117647	0.0591716	0.215686	0.0414201	0.509804
0.0473373	0.352941	0.0535714	0.137255	0.0591716	0.235294	0.0414201	0.529412
0.0591716	0.352941	0.0595238	0.137255	0.100592	0.235294	0.0473373	0.529412
0.0591716	0.372549	0.0595238	0.156863	0.100592	0.254902	0.0473373	0.54902
0.0946746	0.372549	0.0833333	0.156863	0.106509	0.254902	0.0532544	0.54902
0.0946746	0.431373	0.0833333	0.176471	0.106509	0.313725	0.0532544	0.568627
0.118343	0.431373	0.0952381	0.176471	0.112426	0.313725	0.0710059	0.568627
0.118343	0.45098	0.0952381	0.196078	0.112426	0.333333	0.0710059	0.588235
0.12426	0.45098	0.10119	0.196078	0.12426	0.333333	0.0769231	0.588235
0.12426	0.470588	0.10119	0.215686	0.12426	0.352941	0.0769231	0.607843
0.136095	0.470588	0.113095	0.215686	0.153846	0.352941	0.106509	0.607843
0.136095	0.490196	0.113095	0.235294	0.153846	0.372549	0.106509	0.627451
0.159763	0.490196	0.142857	0.235294	0.16568	0.372549	0.12426	0.627451
0.159763	0.529412	0.142857	0.27451	0.16568	0.392157	0.12426	0.647059
0.177515	0.529412	0.14881	0.27451	0.183432	0.392157	0.147929	0.647059
0.177515	0.54902	0.14881	0.313725	0.183432	0.411765	0.147929	0.666667
0.195266	0.54902	0.208333	0.313725	0.195266	0.411765	0.153846	0.666667
0.195266	0.568627	0.208333	0.352941	0.195266	0.45098	0.153846	0.686275
0.201183	0.568627	0.244048	0.352941	0.201183	0.45098	0.159763	0.686275
0.201183	0.607843	0.244048	0.372549	0.201183	0.509804	0.159763	0.705882
0.207101	0.607843	0.279762	0.372549	0.207101	0.509804	0.16568	0.705882
0.207101	0.627451	0.279762	0.392157	0.207101	0.529412	0.16568	0.72549
0.236686	0.627451	0.309524	0.392157	0.236686	0.529412	0.171598	0.72549
0.236686	0.647059	0.309524	0.411765	0.236686	0.54902	0.171598	0.764706
0.295858	0.647059	0.327381	0.411765	0.248521	0.54902	0.195266	0.764706
0.295858	0.666667	0.327381	0.431373	0.248521	0.568627	0.195266	0.823529
0.319527	0.666667	0.345238	0.431373	0.260355	0.568627	0.213018	0.823529
0.319527	0.686275	0.345238	0.45098	0.260355	0.588235	0.213018	0.843137
0.343195	0.686275	0.369048	0.45098	0.414201	0.588235	0.307692	0.843137
0.343195	0.705882	0.369048	0.470588	0.414201	0.607843	0.307692	0.862745
0.349112	0.705882	0.404762	0.470588	0.43787	0.607843	0.319527	0.862745
0.349112	0.72549	0.404762	0.490196	0.43787	0.627451	0.319527	0.901961
0.408284	0.72549	0.410714	0.490196	0.485207	0.627451	0.35503	0.901961
0.408284	0.764706	0.410714	0.509804	0.485207	0.647059	0.35503	0.921569
0.43787	0.764706	0.428571	0.509804	0.532544	0.647059	0.491124	0.921569
0.43787	0.784314	0.428571	0.529412	0.532544	0.666667	0.502959	0.921569
0.467456	0.784314	0.440476	0.529412	0.568047	0.666667	0.52071	0.921569
0.467456	0.803922	0.440476	0.54902	0.568047	0.686275	0.52071	0.941176
0.508876	0.803922	0.458333	0.54902	0.597633	0.686275	0.532544	0.941176
0.508876	0.823529	0.458333	0.588235	0.597633	0.705882	0.544379	0.941176
0.573964	0.823529	0.571429	0.588235	0.60355	0.705882	0.615385	0.941176
0.573964	0.862745	0.571429	0.607843	0.60355	0.745098	0.627219	0.941176
0.591716	0.862745	0.595238	0.607843	0.621302	0.745098	0.650888	0.941176
0.591716	0.882353	0.595238	0.666667	0.621302	0.764706	0.662722	0.941176
0.609467	0.882353	0.607143	0.666667	0.650888	0.764706	0.674556	0.941176
0.609467	0.901961	0.607143	0.686275	0.650888	0.784314	0.680473	0.960784
0.633136	0.901961	0.613095	0.686275	0.698225	0.784314	0.704142	0.960784
0.633136	0.921569	0.613095	0.72549	0.698225	0.803922	0.715976	0.960784
0.639053	0.921569	0.636905	0.72549	0.704142	0.803922	0.721893	0.960784
0.639053	0.941176	0.636905	0.745098	0.704142	0.823529	0.733728	0.960784
0.662722	0.941176	0.690476	0.745098	0.733728	0.823529	0.769231	0.960784
0.662722	0.960784	0.690476	0.784314	0.733728	0.843137	0.769231	0.980392
0.822485	0.960784	0.732143	0.784314	0.786982	0.843137	0.781065	0.980392
0.822485	0.980392	0.732143	0.803922	0.786982	0.862745	0.798817	0.980392
0.982249	0.980392	0.779762	0.803922	0.792899	0.862745	0.810651	0.980392
0.982249	1	0.779762	0.823529	0.792899	0.882353	0.83432	0.980392
1	1	0.809524	0.823529	0.822485	0.882353	0.840237	0.980392
		0.809524	0.843137	0.822485	0.901961	0.863905	0.980392
		0.821429	0.843137	0.83432	0.901961	0.869822	0.980392
		0.821429	0.862745	0.83432	0.941176	0.881657	1
		0.827381	0.862745	0.846154	0.941176	0.893491	1
		0.827381	0.882353	0.846154	0.960784	0.905325	1
		0.845238	0.882353	0.881657	0.960784	0.923077	1
		0.845238	0.901961	0.881657	0.980392	1	1
		0.863095	0.901961	1	0.980392
		0.863095	0.921569	1	1
		0.875	0.921569
		0.875	0.941176
		0.916667	0.941176
		0.916667	0.960784
		0.940476	0.960784
		0.940476	0.980392
		0.982143	0.980392
		0.982143	1
		1	1

## Sheet: Fig4d
our-fpr	our-tpr	hengtao-fpr	hengtao-tpr	ae-fpr	ae-tpr	dcac-fpr	dcac-tpr
0	0	0	0	0	0	0	0
0	0.0185185	0	0.0185185	0	0.0185185	0	0.0185185
0	0.111111	0.0384615	0.0185185	0	0.0740741	0	0.166667
0.0192308	0.111111	0.0384615	0.166667	0.0192308	0.0740741	0.0192308	0.166667
0.0192308	0.166667	0.0576923	0.166667	0.0192308	0.12963	0.0192308	0.185185
0.0384615	0.166667	0.0576923	0.185185	0.0576923	0.12963	0.0384615	0.185185
0.0384615	0.296296	0.134615	0.185185	0.0576923	0.148148	0.0384615	0.259259
0.0576923	0.296296	0.134615	0.203704	0.0769231	0.148148	0.0576923	0.259259
0.0576923	0.555556	0.153846	0.203704	0.0769231	0.203704	0.0576923	0.333333
0.0961538	0.555556	0.153846	0.240741	0.0961538	0.203704	0.0769231	0.333333
0.0961538	0.592593	0.230769	0.240741	0.0961538	0.314815	0.0769231	0.444444
0.115385	0.592593	0.230769	0.259259	0.134615	0.314815	0.0961538	0.444444
0.115385	0.611111	0.25	0.259259	0.134615	0.333333	0.0961538	0.537037
0.134615	0.611111	0.25	0.277778	0.153846	0.333333	0.115385	0.537037
0.134615	0.62963	0.269231	0.277778	0.153846	0.351852	0.115385	0.62963
0.153846	0.62963	0.269231	0.388889	0.173077	0.351852	0.134615	0.62963
0.153846	0.648148	0.307692	0.388889	0.173077	0.444444	0.134615	0.648148
0.173077	0.648148	0.307692	0.425926	0.192308	0.444444	0.173077	0.648148
0.173077	0.740741	0.346154	0.425926	0.192308	0.537037	0.173077	0.685185
0.230769	0.740741	0.346154	0.462963	0.230769	0.537037	0.211538	0.685185
0.230769	0.759259	0.384615	0.462963	0.230769	0.555556	0.211538	0.740741
0.307692	0.759259	0.384615	0.537037	0.269231	0.555556	0.230769	0.740741
0.307692	0.796296	0.442308	0.537037	0.269231	0.592593	0.230769	0.777778
0.326923	0.796296	0.442308	0.574074	0.326923	0.592593	0.269231	0.777778
0.326923	0.814815	0.480769	0.574074	0.326923	0.611111	0.269231	0.814815
0.346154	0.814815	0.480769	0.592593	0.384615	0.611111	0.307692	0.814815
0.346154	0.888889	0.5	0.592593	0.384615	0.62963	0.307692	0.851852
0.442308	0.888889	0.5	0.611111	0.423077	0.62963	0.326923	0.851852
0.442308	0.907407	0.596154	0.611111	0.423077	0.648148	0.326923	0.87037
0.538462	0.907407	0.596154	0.62963	0.461538	0.648148	0.403846	0.87037
0.538462	0.962963	0.634615	0.62963	0.461538	0.685185	0.403846	0.888889
0.673077	0.962963	0.634615	0.648148	0.519231	0.685185	0.557692	0.888889
0.673077	0.981481	0.653846	0.648148	0.519231	0.722222	0.557692	0.907407
1	0.981481	0.653846	0.703704	0.596154	0.722222	0.596154	0.907407
1	1	0.692308	0.703704	0.596154	0.740741	0.615385	0.907407
		0.692308	0.740741	0.615385	0.740741	0.634615	0.925926
		0.730769	0.740741	0.615385	0.759259	0.634615	0.944444
		0.730769	0.851852	0.634615	0.759259	0.711538	0.944444
		0.769231	0.851852	0.634615	0.796296	0.75	0.944444
		0.769231	0.907407	0.653846	0.796296	0.769231	0.944444
		0.826923	0.907407	0.653846	0.814815	0.807692	0.944444
		0.826923	0.925926	0.769231	0.814815	0.826923	0.944444
		0.846154	0.925926	0.769231	0.833333	0.846154	0.962963
		0.846154	0.944444	0.807692	0.833333	0.865385	0.962963
		0.903846	0.944444	0.807692	0.851852	0.884615	0.981481
		0.903846	0.962963	0.846154	0.851852	0.923077	1
		0.942308	0.962963	0.846154	0.907407	1	1
		0.942308	0.981481	0.884615	0.907407
		0.980769	0.981481	0.884615	0.925926
		0.980769	1	0.903846	0.925926
		1	1	0.903846	0.962963
				0.980769	0.962963
				0.980769	0.981481
				1	0.981481
				1	1

## Sheet: Sup_Fig3
our-fpr	our-tpr	Hengtao-fpr	Hengtao-tpr	AE-fpr	AE-tpr	DCAC-fpr	DCAC-tpr	fpr-rs-mean	tpr	fpr-rs1	tpr	fpr-rs2	tpr	fpr-rs3	tpr
0	0	0	0	0	0	0	0	0.76977	0.965517	0.712212	0.942529	0.708709	0.942529	0.727227	0.942529
0.000500501	0	0.000500501	0	0.000500501	0	0	0.0114943	0.395896	0.804598	0.356857	0.551724	0.235736	0.770115	0.277778	0.563218
0.0015015	0	0.00550551	0	0.0025025	0	0.001001	0.0114943	0.175175	0.505747	0.217217	0.344828	0.117117	0.551724	0.128629	0.356322
0.0015015	0.0114943	0.00550551	0.0114943	0.0025025	0.0114943	0.001001	0.0229885
0.002002	0.0114943	0.00900901	0.0114943	0.00950951	0.0114943	0.002002	0.0229885
0.002002	0.0229885	0.00900901	0.0229885	0.00950951	0.0229885	0.002002	0.0344828
0.00550551	0.0229885	0.011011	0.0229885	0.0155155	0.0229885	0.004004	0.0344828
0.00550551	0.0344828	0.011011	0.0344828	0.0155155	0.0344828	0.004004	0.045977
0.014014	0.0344828	0.014014	0.0344828	0.019019	0.0344828	0.005005	0.045977
0.014014	0.045977	0.014014	0.045977	0.019019	0.045977	0.005005	0.0689655
0.015015	0.045977	0.015015	0.045977	0.022022	0.045977	0.011011	0.0689655
0.015015	0.0574713	0.015015	0.0574713	0.022022	0.0574713	0.011011	0.0804598
0.019019	0.0574713	0.0175175	0.0574713	0.0245245	0.0574713	0.0255255	0.0804598
0.019019	0.0689655	0.0175175	0.0804598	0.0245245	0.0689655	0.0255255	0.091954
0.0205205	0.0689655	0.0225225	0.0804598	0.0265265	0.0689655	0.026026	0.091954
0.0205205	0.0804598	0.0225225	0.103448	0.0265265	0.0804598	0.026026	0.103448
0.022022	0.0804598	0.023023	0.103448	0.0275275	0.0804598	0.0285285	0.103448
0.022022	0.091954	0.023023	0.114943	0.0275275	0.091954	0.0285285	0.114943
0.0245245	0.091954	0.028028	0.114943	0.0375375	0.091954	0.0305305	0.114943
0.0245245	0.103448	0.028028	0.126437	0.0375375	0.103448	0.0305305	0.126437
0.03003	0.103448	0.031031	0.126437	0.043043	0.103448	0.033033	0.126437
0.03003	0.114943	0.031031	0.137931	0.043043	0.114943	0.034034	0.126437
0.0305305	0.114943	0.0355355	0.137931	0.0610611	0.114943	0.034034	0.137931
0.0305305	0.126437	0.0355355	0.149425	0.0610611	0.126437	0.0395395	0.137931
0.033033	0.126437	0.036036	0.149425	0.0735736	0.126437	0.0395395	0.149425
0.033033	0.137931	0.036036	0.16092	0.0735736	0.137931	0.043043	0.149425
0.0365365	0.137931	0.0385385	0.16092	0.0740741	0.137931	0.043043	0.183908
0.0365365	0.149425	0.0385385	0.172414	0.0740741	0.149425	0.05005	0.183908
0.039039	0.149425	0.0425425	0.172414	0.0835836	0.149425	0.0510511	0.183908
0.039039	0.16092	0.0425425	0.183908	0.0835836	0.183908	0.0565566	0.183908
0.0395395	0.16092	0.05005	0.183908	0.0840841	0.183908	0.0575576	0.183908
0.0395395	0.172414	0.05005	0.195402	0.0840841	0.195402	0.0580581	0.183908
0.0405405	0.172414	0.0510511	0.195402	0.0950951	0.195402	0.0580581	0.195402
0.0405405	0.183908	0.0510511	0.206897	0.0950951	0.206897	0.0615616	0.195402
0.0435435	0.183908	0.0585586	0.206897	0.0955956	0.206897	0.0615616	0.206897
0.0435435	0.195402	0.0585586	0.218391	0.0955956	0.218391	0.0675676	0.206897
0.0465465	0.195402	0.0665666	0.218391	0.105105	0.218391	0.0685686	0.206897
0.0465465	0.206897	0.0665666	0.229885	0.105105	0.229885	0.0740741	0.206897
0.0495495	0.206897	0.0720721	0.229885	0.111612	0.229885	0.0740741	0.218391
0.0495495	0.218391	0.0720721	0.241379	0.111612	0.241379	0.0770771	0.218391
0.05005	0.218391	0.0965966	0.241379	0.113614	0.241379	0.0770771	0.229885
0.05005	0.229885	0.0965966	0.252874	0.113614	0.252874	0.0825826	0.229885
0.0620621	0.229885	0.112613	0.252874	0.128629	0.252874	0.0825826	0.241379
0.0620621	0.241379	0.112613	0.264368	0.128629	0.264368	0.0855856	0.241379
0.0650651	0.241379	0.114615	0.264368	0.13013	0.264368	0.0855856	0.252874
0.0650651	0.252874	0.114615	0.287356	0.13013	0.275862	0.0930931	0.252874
0.0670671	0.252874	0.128128	0.287356	0.132132	0.275862	0.0930931	0.264368
0.0670671	0.264368	0.128128	0.298851	0.132132	0.287356	0.0965966	0.264368
0.0685686	0.264368	0.12963	0.298851	0.15015	0.287356	0.0970971	0.275862
0.0685686	0.287356	0.12963	0.310345	0.15015	0.298851	0.0990991	0.275862
0.0695696	0.287356	0.13013	0.310345	0.154154	0.298851	0.0990991	0.287356
0.0695696	0.298851	0.13013	0.333333	0.154154	0.310345	0.0995996	0.287356
0.0725726	0.298851	0.132132	0.333333	0.176677	0.310345	0.0995996	0.310345
0.0725726	0.310345	0.132132	0.344828	0.176677	0.321839	0.105105	0.310345
0.0745746	0.310345	0.144645	0.344828	0.181682	0.321839	0.105105	0.321839
0.0745746	0.321839	0.144645	0.356322	0.181682	0.333333	0.10961	0.321839
0.0765766	0.321839	0.15966	0.356322	0.197698	0.333333	0.10961	0.333333
0.0765766	0.333333	0.15966	0.367816	0.197698	0.344828	0.115616	0.333333
0.0825826	0.333333	0.172172	0.367816	0.22022	0.344828	0.115616	0.356322
0.0825826	0.344828	0.172172	0.390805	0.22022	0.356322	0.116116	0.356322
0.0835836	0.344828	0.175175	0.390805	0.231231	0.356322	0.117117	0.356322
0.0835836	0.356322	0.175175	0.402299	0.231231	0.367816	0.121121	0.356322
0.0840841	0.356322	0.181181	0.402299	0.238238	0.367816	0.121121	0.367816
0.0840841	0.367816	0.181181	0.413793	0.238238	0.37931	0.123123	0.367816
0.0945946	0.367816	0.195696	0.413793	0.241742	0.37931	0.123123	0.37931
0.0945946	0.37931	0.195696	0.425287	0.241742	0.390805	0.128128	0.37931
0.113113	0.37931	0.203704	0.425287	0.242242	0.390805	0.128128	0.390805
0.113113	0.390805	0.203704	0.436782	0.242242	0.402299	0.132633	0.390805
0.115616	0.390805	0.206707	0.436782	0.245245	0.402299	0.132633	0.402299
0.115616	0.413793	0.206707	0.448276	0.245245	0.413793	0.136637	0.402299
0.119119	0.413793	0.21021	0.448276	0.25025	0.413793	0.137638	0.402299
0.119119	0.425287	0.21021	0.45977	0.25025	0.425287	0.139139	0.402299
0.120621	0.425287	0.210711	0.45977	0.258759	0.425287	0.139139	0.413793
0.120621	0.436782	0.210711	0.471264	0.258759	0.436782	0.13964	0.413793
0.125626	0.436782	0.211712	0.471264	0.266767	0.436782	0.13964	0.425287
0.125626	0.448276	0.211712	0.482759	0.266767	0.448276	0.141642	0.425287
0.142643	0.448276	0.224725	0.482759	0.268268	0.448276	0.141642	0.436782
0.142643	0.45977	0.224725	0.494253	0.268268	0.45977	0.142142	0.436782
0.144645	0.45977	0.248248	0.494253	0.272773	0.45977	0.143143	0.436782
0.144645	0.471264	0.248248	0.505747	0.272773	0.471264	0.146146	0.436782
0.152152	0.471264	0.25025	0.505747	0.281782	0.471264	0.147147	0.436782
0.152152	0.482759	0.25025	0.528736	0.281782	0.482759	0.148148	0.436782
0.155155	0.482759	0.27978	0.528736	0.286787	0.482759	0.149149	0.436782
0.155155	0.494253	0.27978	0.54023	0.286787	0.494253	0.152152	0.436782
0.180681	0.494253	0.292793	0.54023	0.294294	0.494253	0.152152	0.448276
0.180681	0.517241	0.292793	0.551724	0.294294	0.505747	0.152653	0.448276
0.195195	0.517241	0.309309	0.551724	0.294795	0.505747	0.153153	0.45977
0.195195	0.528736	0.309309	0.563218	0.294795	0.517241	0.157157	0.45977
0.203704	0.528736	0.334835	0.563218	0.296797	0.517241	0.157157	0.482759
0.203704	0.54023	0.334835	0.574713	0.296797	0.528736	0.157658	0.494253
0.211712	0.54023	0.35035	0.574713	0.306306	0.528736	0.166166	0.494253
0.211712	0.551724	0.35035	0.586207	0.306306	0.54023	0.167167	0.494253
0.22022	0.551724	0.354855	0.586207	0.312813	0.54023	0.167668	0.494253
0.22022	0.563218	0.354855	0.597701	0.312813	0.551724	0.167668	0.517241
0.220721	0.563218	0.355856	0.597701	0.347848	0.551724	0.167668	0.528736
0.220721	0.574713	0.355856	0.609195	0.347848	0.563218	0.174174	0.528736
0.223724	0.574713	0.370871	0.609195	0.351852	0.563218	0.174174	0.54023
0.223724	0.586207	0.370871	0.62069	0.351852	0.574713	0.175175	0.54023
0.231732	0.586207	0.384384	0.62069	0.354855	0.574713	0.176677	0.54023
0.231732	0.597701	0.384384	0.632184	0.354855	0.586207	0.177177	0.54023
0.236236	0.597701	0.392392	0.632184	0.365866	0.586207	0.178178	0.54023
0.236236	0.609195	0.392392	0.643678	0.365866	0.597701	0.182683	0.54023
0.238739	0.609195	0.402402	0.643678	0.384384	0.597701	0.183684	0.54023
0.238739	0.632184	0.402402	0.655172	0.384384	0.609195	0.188188	0.54023
0.244244	0.632184	0.418418	0.655172	0.4004	0.609195	0.189189	0.54023
0.244244	0.643678	0.418418	0.666667	0.4004	0.62069	0.18969	0.54023
0.253754	0.643678	0.420921	0.666667	0.407407	0.62069	0.19019	0.551724
0.253754	0.655172	0.420921	0.678161	0.407407	0.632184	0.190691	0.551724
0.304805	0.655172	0.422923	0.678161	0.407908	0.632184	0.192693	0.551724
0.304805	0.666667	0.422923	0.689655	0.407908	0.643678	0.193193	0.551724
0.323323	0.666667	0.423924	0.689655	0.415415	0.643678	0.194194	0.551724
0.323323	0.678161	0.423924	0.701149	0.415415	0.655172	0.194695	0.551724
0.323824	0.678161	0.433433	0.701149	0.507508	0.655172	0.196196	0.551724
0.323824	0.689655	0.433433	0.712644	0.507508	0.666667	0.197698	0.551724
0.332332	0.689655	0.438438	0.712644	0.517518	0.666667	0.199199	0.551724
0.332332	0.701149	0.438438	0.724138	0.517518	0.678161	0.1997	0.551724
0.338839	0.701149	0.447447	0.724138	0.538539	0.678161	0.200701	0.551724
0.338839	0.712644	0.447447	0.735632	0.538539	0.689655	0.204705	0.551724
0.374875	0.712644	0.486987	0.735632	0.554555	0.689655	0.205706	0.551724
0.374875	0.724138	0.486987	0.747126	0.554555	0.701149	0.207708	0.551724
0.381381	0.724138	0.496997	0.747126	0.561562	0.701149	0.207708	0.563218
0.381381	0.735632	0.496997	0.758621	0.561562	0.712644	0.20971	0.563218
0.392392	0.735632	0.517017	0.758621	0.579079	0.712644	0.211211	0.563218
0.392392	0.747126	0.517017	0.770115	0.579079	0.724138	0.211211	0.574713
0.392893	0.747126	0.529029	0.770115	0.57958	0.724138	0.212212	0.574713
0.392893	0.758621	0.529029	0.781609	0.57958	0.735632	0.215215	0.574713
0.407908	0.758621	0.532533	0.781609	0.59009	0.735632	0.216717	0.574713
0.407908	0.770115	0.532533	0.793103	0.59009	0.747126	0.221722	0.574713
0.411411	0.770115	0.533534	0.793103	0.593594	0.747126	0.222723	0.586207
0.411411	0.781609	0.533534	0.804598	0.593594	0.758621	0.225225	0.586207
0.413914	0.781609	0.549049	0.804598	0.594094	0.758621	0.226226	0.586207
0.413914	0.793103	0.549049	0.816092	0.594094	0.770115	0.231231	0.586207
0.414915	0.793103	0.592092	0.816092	0.613113	0.770115	0.231231	0.597701
0.414915	0.804598	0.592092	0.827586	0.613113	0.781609	0.234234	0.597701
0.432933	0.804598	0.623123	0.827586	0.619119	0.781609	0.236236	0.597701
0.432933	0.816092	0.623123	0.83908	0.619119	0.793103	0.237237	0.597701
0.456456	0.816092	0.635135	0.83908	0.628629	0.793103	0.238739	0.597701
0.456456	0.827586	0.635135	0.850575	0.628629	0.804598	0.239239	0.609195
0.467467	0.827586	0.652152	0.850575	0.63964	0.804598	0.241241	0.609195
0.467467	0.83908	0.652152	0.862069	0.63964	0.816092	0.241241	0.62069
0.473473	0.83908	0.656156	0.862069	0.643644	0.816092	0.245746	0.62069
0.473473	0.850575	0.656156	0.873563	0.643644	0.827586	0.245746	0.632184
0.503504	0.850575	0.681682	0.873563	0.644645	0.827586	0.247748	0.632184
0.503504	0.862069	0.681682	0.885057	0.644645	0.83908	0.248749	0.632184
0.546046	0.862069	0.692192	0.885057	0.653654	0.83908	0.253754	0.632184
0.546046	0.873563	0.692192	0.896552	0.653654	0.850575	0.254755	0.632184
0.591592	0.873563	0.698198	0.896552	0.679179	0.850575	0.264765	0.632184
0.591592	0.885057	0.698198	0.908046	0.679179	0.862069	0.265766	0.632184
0.595095	0.885057	0.731732	0.908046	0.686687	0.862069	0.266266	0.632184
0.595095	0.896552	0.731732	0.91954	0.686687	0.873563	0.27027	0.632184
0.631131	0.896552	0.745746	0.91954	0.704204	0.873563	0.273774	0.632184
0.631131	0.908046	0.745746	0.931034	0.704204	0.885057	0.274775	0.632184
0.646647	0.908046	0.75976	0.931034	0.744745	0.885057	0.276276	0.632184
0.646647	0.91954	0.75976	0.942529	0.744745	0.896552	0.279279	0.632184
0.64965	0.91954	0.862863	0.942529	0.745746	0.896552	0.284284	0.632184
0.64965	0.931034	0.862863	0.954023	0.745746	0.908046	0.285285	0.632184
0.661161	0.931034	0.885886	0.954023	0.784284	0.908046	0.287287	0.632184
0.661161	0.942529	0.885886	0.965517	0.784284	0.91954	0.289289	0.632184
0.672673	0.942529	0.908909	0.965517	0.805806	0.91954	0.289289	0.643678
0.672673	0.954023	0.908909	0.977011	0.805806	0.931034	0.29029	0.643678
0.741742	0.954023	0.931431	0.977011	0.812813	0.931034	0.291291	0.643678
0.741742	0.965517	0.931431	0.988506	0.812813	0.942529	0.294795	0.643678
0.743243	0.965517	0.994995	0.988506	0.831331	0.942529	0.296296	0.643678
0.743243	0.977011	0.994995	1	0.831331	0.954023	0.296296	0.655172
0.786787	0.977011	1	1	0.862863	0.954023	0.297798	0.655172
0.786787	0.988506			0.862863	0.965517	0.299299	0.655172
0.841842	0.988506			0.864364	0.965517	0.2998	0.655172
0.841842	1			0.864364	0.977011	0.301802	0.655172
1	1			0.923924	0.977011	0.302302	0.655172
				0.923924	0.988506	0.303303	0.655172
				0.977978	0.988506	0.305305	0.655172
				0.977978	1	0.306807	0.655172
				1	1	0.307307	0.655172
						0.309309	0.655172
						0.310811	0.655172
						0.311812	0.655172
						0.312813	0.655172
						0.314314	0.655172
						0.315315	0.655172
						0.317317	0.655172
						0.317818	0.655172
						0.31982	0.655172
						0.320821	0.655172
						0.321822	0.655172
						0.323323	0.655172
						0.324825	0.655172
						0.326326	0.666667
						0.328829	0.666667
						0.32983	0.666667
						0.334334	0.666667
						0.335335	0.666667
						0.336837	0.666667
						0.337838	0.666667
						0.338338	0.666667
						0.34034	0.666667
						0.341842	0.666667
						0.343343	0.666667
						0.345345	0.666667
						0.346346	0.666667
						0.347347	0.666667
						0.350851	0.666667
						0.351852	0.666667
						0.352352	0.666667
						0.353353	0.666667
						0.356356	0.666667
						0.356356	0.678161
						0.357858	0.678161
						0.359359	0.678161
						0.35986	0.678161
						0.360861	0.678161
						0.362362	0.678161
						0.363363	0.678161
						0.364364	0.678161
						0.366366	0.678161
						0.367367	0.678161
						0.368368	0.678161
						0.37037	0.678161
						0.372372	0.678161
						0.373373	0.678161
						0.375375	0.678161
						0.377377	0.678161
						0.378378	0.701149
						0.38038	0.701149
						0.382883	0.701149
						0.383884	0.701149
						0.384885	0.701149
						0.385886	0.701149
						0.387888	0.701149
						0.388889	0.701149
						0.389389	0.712644
						0.38989	0.712644
						0.390891	0.712644
						0.394895	0.712644
						0.395395	0.712644
						0.395896	0.724138
						0.396897	0.724138
						0.398899	0.724138
						0.400901	0.724138
						0.402402	0.724138
						0.403403	0.724138
						0.404905	0.724138
						0.405906	0.724138
						0.406406	0.724138
						0.407407	0.724138
						0.407908	0.724138
						0.408909	0.724138
						0.409409	0.735632
						0.41041	0.735632
						0.411912	0.735632
						0.414915	0.735632
						0.415916	0.735632
						0.416917	0.735632
						0.417417	0.735632
						0.418919	0.735632
						0.419419	0.735632
						0.419419	0.747126
						0.420921	0.747126
						0.421421	0.747126
						0.422422	0.747126
						0.423423	0.758621
						0.423924	0.758621
						0.424424	0.770115
						0.428428	0.770115
						0.428929	0.770115
						0.42993	0.770115
						0.43043	0.770115
						0.432432	0.770115
						0.433934	0.770115
						0.435435	0.770115
						0.436436	0.770115
						0.437938	0.770115
						0.438438	0.781609
						0.439439	0.781609
						0.440941	0.781609
						0.444945	0.781609
						0.446446	0.781609
						0.447447	0.781609
						0.447948	0.781609
						0.44995	0.781609
						0.45045	0.781609
						0.450951	0.793103
						0.451451	0.793103
						0.451952	0.804598
						0.453954	0.804598
						0.455455	0.804598
						0.456957	0.804598
						0.458959	0.804598
						0.461962	0.804598
						0.462462	0.804598
						0.463964	0.804598
						0.465966	0.804598
						0.466967	0.804598
						0.468468	0.804598
						0.46997	0.804598
						0.47047	0.804598
						0.471972	0.804598
						0.473473	0.804598
						0.474975	0.804598
						0.475976	0.804598
						0.477477	0.804598
						0.478478	0.804598
						0.47998	0.804598
						0.480981	0.804598
						0.483984	0.804598
						0.485485	0.804598
						0.487988	0.804598
						0.490991	0.804598
						0.491992	0.804598
						0.492993	0.804598
						0.493994	0.804598
						0.494995	0.804598
						0.495996	0.804598
						0.497497	0.804598
						0.498498	0.804598
						0.500501	0.804598
						0.501502	0.804598
						0.503003	0.804598
						0.504004	0.804598
						0.505506	0.804598
						0.506507	0.804598
						0.509009	0.804598
						0.512012	0.804598
						0.514014	0.804598
						0.516016	0.804598
						0.516517	0.804598
						0.517518	0.804598
						0.519019	0.804598
						0.521021	0.804598
						0.521522	0.804598
						0.523023	0.804598
						0.524525	0.816092
						0.526527	0.816092
						0.527027	0.816092
						0.528028	0.816092
						0.52953	0.816092
						0.531532	0.816092
						0.532032	0.816092
						0.533033	0.816092
						0.534535	0.816092
						0.537037	0.827586
						0.538539	0.827586
						0.53954	0.827586
						0.540541	0.83908
						0.542042	0.83908
						0.543043	0.83908
						0.544545	0.83908
						0.54955	0.83908
						0.552052	0.83908
						0.553053	0.83908
						0.554054	0.83908
						0.555556	0.83908
						0.557558	0.83908
						0.558058	0.83908
						0.559059	0.83908
						0.562062	0.83908
						0.564064	0.83908
						0.565566	0.83908
						0.567568	0.83908
						0.56957	0.83908
						0.571572	0.83908
						0.572072	0.83908
						0.573073	0.83908
						0.576076	0.83908
						0.578078	0.83908
						0.57958	0.850575
						0.58008	0.850575
						0.582082	0.850575
						0.582583	0.850575
						0.584084	0.850575
						0.584585	0.850575
						0.585586	0.850575
						0.588589	0.850575
						0.58959	0.850575
						0.595596	0.850575
						0.598098	0.850575
						0.6001	0.850575
						0.600601	0.850575
						0.603103	0.850575
						0.604605	0.850575
						0.607608	0.850575
						0.609109	0.850575
						0.60961	0.850575
						0.611612	0.850575
						0.612112	0.850575
						0.615115	0.862069
						0.615616	0.862069
						0.617618	0.862069
						0.62012	0.862069
						0.620621	0.862069
						0.621622	0.862069
						0.624625	0.862069
						0.625125	0.862069
						0.628128	0.862069
						0.629129	0.862069
						0.630631	0.862069
						0.631131	0.862069
						0.632633	0.862069
						0.634635	0.862069
						0.636136	0.862069
						0.637137	0.862069
						0.638138	0.873563
						0.63964	0.873563
						0.643644	0.885057
						0.644144	0.885057
						0.645646	0.885057
						0.646647	0.885057
						0.65015	0.885057
						0.652653	0.885057
						0.654655	0.885057
						0.656657	0.885057
						0.65966	0.885057
						0.661662	0.885057
						0.665165	0.885057
						0.667167	0.885057
						0.668669	0.885057
						0.672172	0.885057
						0.673674	0.885057
						0.674174	0.885057
						0.676176	0.885057
						0.677678	0.885057
						0.681682	0.885057
						0.686186	0.896552
						0.688689	0.896552
						0.690691	0.908046
						0.691692	0.908046
						0.693694	0.908046
						0.695195	0.908046
						0.698699	0.908046
						0.6997	0.908046
						0.703203	0.908046
						0.704204	0.908046
						0.706206	0.908046
						0.707207	0.908046
						0.712713	0.908046
						0.714214	0.908046
						0.717217	0.908046
						0.718218	0.908046
						0.722723	0.908046
						0.723724	0.908046
						0.728729	0.908046
						0.733734	0.908046
						0.735736	0.908046
						0.742242	0.908046
						0.744745	0.908046
						0.748749	0.908046
						0.751251	0.908046
						0.756256	0.908046
						0.758759	0.908046
						0.763764	0.908046
						0.765265	0.908046
						0.770771	0.908046
						0.777778	0.908046
						0.77978	0.908046
						0.793794	0.91954
						0.796797	0.91954
						0.801301	0.91954
						0.807307	0.91954
						0.817818	0.91954
						1	1

## Sheet: Sup_Fig5
cod_2	codes
I25	Chronic ischemic heart disease (I25)
C34	Malignant neoplasm of bronchus and lung (C34)
J44	Chronic obstructive pulmonary disease (J44)
I21	Acute myocardial infarction (I21)
I10	Essential (primary) hypertension (I10)
I46	Cardiac arrest (I46)
F17	Nicotine dependence (F17)
E14	Diabetes mellitus (E14)
J96	Respiratory failure (J96)
J18	Pneumonia (J18)
A41	Sepsis (A41)
I64	Stroke (I64)
I50	Heart failure (I50)
E78	Disorders of lipoprotein metabolism and other lipidemias (E78)
I49	Cardiac arrhythmias (I49)
I71	Aortic aneurysm and dissection (I71)
R09	Symptoms and signs involving the circulatory and respiratory system (R09)
I11	Hypertensive heart disease (I11)
C80	Malignant neoplasm without specification of site (C80)
I70	Atherosclerosis (I70)
J43	Emphysema (J43)
N19	Kidney failure (N19)
C79	Secondary malignant neoplasm of other and unspecified sites (C79)

[truncated: 1 more sheets: Sheet2]
